# Supplementary material for: An integrated genomics analysis of epigenetic subtypes in human breast tumors links DNA methylation patterns to chromatin states in normal mammary cells
Source: Breast Cancer Res. 2016 Feb 29;18:27. doi: 10.1186/s13058-016-0685-5 (PMC4770527; doi:10.1186/s13058-016-0685-5)
Supplement: Additional file 1: Table S1. — The 2108 CpG set with epitype centroids. (XLSX 357 kb) [file 13058_2016_685_MOESM1_ESM.xlsx]

## Sheet: 2108_CpGs
Table S1. The 2108 CpG set with epitype centroids.
NAME	GENOME_BUILD	CHR	MAPINFO	UCSC_REFGENE_NAME	UCSC_REFGENE_ACCESSION	UCSC_REFGENE_GROUP	RELATION_TO_UCSC_CPG_ISLAND	CANCER_VS_NORMAL	ET1	ET2	ET3	ET4	ET5	ET6	ET7
cg00001583	37	1	200011786	NR5A2;NR5A2	NM_205860;NM_003822	Body;Body	Island	Methylated	0.237081832880073	0.352147431192775	0.390100878044334	0.336655316432151	0.650986597417095	0.432135755778974	0.446531066954613
cg00002719	37	1	169396706	C1orf114	NM_021179	TSS200	Island	Methylated	0.284981952467612	0.39204208290424	0.534090666221633	0.606245751645591	0.76290376185596	0.673671230763297	0.275004946920337
cg00036011	37	6	26271718	HIST1H3G;HIST1H2BI	NM_003534;NM_003525	TSS200;TSS1500	N_Shore	Methylated	0.108647037872298	0.222404655265649	0.246724675892076	0.339191130406388	0.335352006721684	0.387429441619292	0.311775308990913
cg00065215	37	1	18959268	PAX7;PAX7;PAX7	NM_013945;NM_002584;NM_001135254	Body;Body;Body	Island	Methylated	0.207611674098646	0.234159435239357	0.319631423044141	0.27129669445483	0.560941090287504	0.438901114393684	0.393810176594485
cg00089798	37	12	62585204	FAM19A2;FAM19A2	NM_178539;NM_178539	5'UTR;1stExon	Island	Methylated	0.207795552154389	0.343511617406763	0.33134702637116	0.441859737350652	0.69148670034457	0.483593330025806	0.197166540905963
cg00100121	37	1	169396635	C1orf114;C1orf114	NM_021179;NM_021179	1stExon;5'UTR	Island	Methylated	0.327580042294072	0.412064165475777	0.548662089088585	0.61291830917218	0.763196357808354	0.721764587340341	0.299894456115552
cg00158528	37	7	121956859				Island	Methylated	0.307039156000782	0.260730548156726	0.338857607103661	0.513885494723929	0.646039658665781	0.649192006200921	0.536088367269394
cg00170003	37	6	108490371	NR2E1	NM_003269	Body	Island	Methylated	0.277731872959305	0.199063157325095	0.240481986709672	0.300417073926723	0.544614831694649	0.530652425402482	0.364089390654336
cg00177451	37	16	51186266	SALL1	NM_002968	TSS1500	Island	Methylated	0.121344979862813	0.135410084916329	0.153514354821516	0.253589432512747	0.620619719767002	0.251256452813379	0.257351837424377
cg00193021	37	4	90758120	SNCA;SNCA;SNCA;SNCA;SNCA;SNCA;SNCA	NM_001146055;NM_007308;NM_000345;NM_000345;NM_001146054;NM_001146054;NM_007308	5'UTR;1stExon;5'UTR;1stExon;1stExon;5'UTR;5'UTR	Island	Methylated	0.198624802989151	0.29610263760441	0.316856814640093	0.42184405281931	0.675312422288033	0.441164893491823	0.130025719489728
cg00196827	37	18	55108068	ONECUT2	NM_004852	Body	Island	Methylated	0.207298619401828	0.226797104842103	0.159005025548499	0.222095614099334	0.503279179640923	0.462015989249351	0.413292708191786
cg00290974	37	11	10316461	SBF2	NM_030962	TSS1500	Island	Methylated	0.282246614362572	0.42329494187151	0.407710598667517	0.453378136513085	0.534397550856356	0.378035961021694	0.110104444385056
cg00296121	37	10	13933247	FRMD4A	NM_018027	Body	N_Shore	Methylated	0.230484588175198	0.285771518702952	0.304902378289651	0.316988334538792	0.689118879459354	0.469367945090434	0.112399280273918
cg00324161	37	3	156009680	KCNAB1;KCNAB1;KCNAB1;KCNAB1	NM_003471;NM_172159;NM_172159;NM_172160	Body;1stExon;5'UTR;Body	S_Shore	Methylated	0.277009933511496	0.323335139618283	0.373774544342581	0.370631898975202	0.721625709545183	0.570310172351715	0.22409440363351
cg00343633	37	11	105481306	GRIA4;GRIA4;GRIA4;GRIA4	NM_001077244;NM_000829;NM_001077243;NM_001112812	5'UTR;5'UTR;5'UTR;TSS200	Island	Methylated	0.187035860889005	0.247205609344148	0.274710146866134	0.500248445317243	0.727922270209907	0.496194561609406	0.07472352009293
cg00421363	37	19	49646246	PPFIA3	NM_003660	Body	Island	Methylated	0.121745981410266	0.0647671549638908	0.0240867544954128	0.0712999390767712	0.286920415259528	0.291277761136368	0.375713689352018
cg00457403	37	3	187387734	SST	NM_001048	Body	N_Shore	Methylated	0.325266697201196	0.383640859030338	0.345709046682698	0.391813915555174	0.610850497953769	0.393545378024387	0.376277774756284
cg00459623	37	2	176936581				Island	Methylated	0.345330021203621	0.232270566846644	0.283392830124189	0.305495166427829	0.602345598490761	0.648904588425734	0.482363426996728
cg00466268	37	3	164914621	SLITRK3	NM_014926	TSS200		Methylated	0.244852620206303	0.317831465571639	0.284001604579976	0.509937627114035	0.618938684885478	0.433434940041685	0.164202240268679
cg00469207	37	7	152622455				Island	Methylated	0.255141544852211	0.19255002332111	0.313682212568534	0.235009770961547	0.706551645296103	0.614528671136088	0.122880663884268
cg00474889	37	11	5711068	TRIM22;TRIM22	NM_006074;NM_006074	1stExon;5'UTR		Methylated	0.189434755441753	0.257382979659969	0.256194578577669	0.379751939418734	0.593779173545695	0.402701195056745	0.102922912740913
cg00478361	37	1	26552116				Island	Methylated	0.179391251830275	0.194879064393471	0.176706469261731	0.298944206099901	0.603299074091102	0.464857613888602	0.414804714457104
cg00482488	37	17	70216332					Methylated	0.296870603905932	0.383887232646142	0.422758201218544	0.418655713243395	0.664153770440459	0.639878059308095	0.422441540488037
cg00515457	37	19	35396203				Island	Methylated	0.309546190823886	0.320376604182465	0.392498172245259	0.549815595378583	0.678522969194026	0.585990443860801	0.329470043322658
cg00517532	37	6	3232025				Island	Methylated	0.371359143427571	0.216722792582983	0.297586800021956	0.321671504204035	0.55253167360084	0.620946756250563	0.247317133605106
cg00552235	37	7	100943163					Methylated	0.292447341856965	0.211871077428509	0.32668310154034	0.425046945453891	0.583181217056018	0.243763679633588	0.31443298252977
cg00557947	37	10	102419245				Island	Methylated	0.246368894483428	0.246697819183154	0.249340692144391	0.332803208651485	0.680217451541426	0.596597714116739	0.318227746779461
cg00586644	37	10	50822175	CHAT;CHAT;CHAT;CHAT;CHAT;CHAT;CHAT;CHAT;CHAT;CHAT;CHAT	NM_001142929;NM_001142929;NM_020986;NM_001142934;NM_020985;NM_020984;NM_020549;NM_020549;NM_001142933;NM_001142933;NM_001142934	1stExon;5'UTR;5'UTR;1stExon;5'UTR;5'UTR;1stExon;5'UTR;5'UTR;1stExon;5'UTR	N_Shore	Methylated	0.255181142655087	0.337144970181513	0.280628268482455	0.203279107604077	0.67681871469392	0.391251893221354	0.30111035000906
cg00590139	37	16	7354254	A2BP1;A2BP1;A2BP1	NM_001142334;NM_001142333;NM_018723	Body;Body;Body	N_Shore	Methylated	0.331420119117963	0.351787511637934	0.438384453650404	0.337387901840135	0.779112608002204	0.546466998004539	0.408169823863
cg00653960	37	1	12123313	TNFRSF8	NM_001243	TSS200	N_Shore	Methylated	0.252255215239563	0.218847164501485	0.283007746270014	0.339538286830759	0.670345151219082	0.519109438982873	0.240880102360246
cg00674365	37	19	57019069	ZNF471	NM_020813	TSS200	Island	Methylated	0.241626997660385	0.265959512137422	0.26352209227737	0.442672647832513	0.306524180169419	0.344243772796352	0.0931349567208261
cg00675569	37	10	45914840	ALOX5	NM_000698	Body	Island	Methylated	0.194203530465504	0.219097945629176	0.345209913411319	0.362337548043484	0.493360126287342	0.535800000683125	0.06381172877587
cg00714740	37	19	22715575				Island	Methylated	0.343026088726834	0.382056050414967	0.368646244861739	0.39770525839691	0.430524568066683	0.467088525449835	0.477729870016222
cg00721572	37	1	147775609				S_Shore	Methylated	0.252660068374022	0.296804503432664	0.304843392457624	0.272260133055458	0.560856704099893	0.613779794523176	0.320569057247695
cg00728890	37	4	42153081	BEND4;BEND4	NM_207406;NM_001159547	Body;Body	Island	Methylated	0.237023915451465	0.314637454052782	0.280795655669491	0.357014314249241	0.675307763520139	0.486784264515508	0.180879110292097
cg00757082	37	19	30719149				Island	Methylated	0.121516371927331	0.243158658102013	0.236222564853943	0.295550082302306	0.686186123204268	0.32356761233815	0.193764106230937
cg00807871	37	6	37617124	MDGA1	NM_153487	Body	Island	Methylated	0.413519340579615	0.335187692314379	0.428032109989984	0.539957424189987	0.691232221306763	0.520592670038537	0.38400258112577
cg00822495	37	14	57276490	OTX2	NM_021728	5'UTR	Island	Methylated	0.258651016130989	0.25537481211155	0.217620917661833	0.202690856536994	0.540314931490075	0.490994118846911	0.376462288881639
cg00851088	37	5	133406550				N_Shore	Methylated	0.316984987927506	0.429397958525995	0.48922333725824	0.541169026418794	0.803401703836501	0.679203509780041	0.145247452749969
cg00861497	37	7	131514718					Methylated	0.315414265240554	0.284918777071415	0.308481016266951	0.233542060181686	0.559955840267818	0.659527980065797	0.381403013940805
cg00862116	37	7	87230344	ABCB1	NM_000927	5'UTR	S_Shore	Methylated	0.108569998345518	0.206753544610474	0.187727985674192	0.384530500353253	0.67182010050403	0.278907820681929	0.181879306128302
cg00904966	37	16	1122937	LOC146336	NR_027242	Body	Island	Methylated	0.292326155226875	0.223235647374814	0.240039585831525	0.321184172905974	0.61572721663264	0.379766586874287	0.358987415439566
cg00914041	37	8	91997810				Island	Methylated	0.291009033292396	0.393541439423421	0.469232990889651	0.579986905563713	0.814768242927535	0.662820764208816	0.209521908249512
cg00959249	37	5	95768997	PCSK1	NM_000439	TSS200	Island	Methylated	0.198038789763715	0.176029953690339	0.198708299763476	0.246364828917576	0.691549888044434	0.416022964659514	0.372868009959233
cg00960395	37	17	46799948	PRAC;C17orf93	NM_032391;NR_024103	TSS200;TSS1500	N_Shore	Methylated	0.33680122473856	0.286247801618505	0.344511401931729	0.311885266659336	0.595243568600722	0.708232057162617	0.528237889124592
cg01035160	37	4	90758529	SNCA;SNCA;SNCA;SNCA	NM_001146054;NM_001146055;NM_007308;NM_000345	TSS1500;5'UTR;TSS1500;TSS200	Island	Methylated	0.171721484373414	0.255303099082721	0.216034619061115	0.297032591364739	0.563103392427701	0.372740199103456	0.0982690576407949
cg01046104	37	19	58095588	ZIK1	NM_001010879	TSS200	Island	Methylated	0.271761150436491	0.321004086466405	0.385833091236606	0.352203861083363	0.649834406068428	0.582966526709739	0.294794635500399
cg01047025	37	9	842799	DMRT1	NM_021951	Body	Island	Methylated	0.233355396290883	0.140820760896964	0.198258354147604	0.293042432095558	0.422355056768756	0.581014808188878	0.408947300839757
cg01054354	37	15	100272751	LYSMD4	NM_152449	5'UTR	N_Shore	Methylated	0.461105041130999	0.402734194278571	0.390465313721523	0.603717396257636	0.485648754262799	0.565962356027574	0.288810410802071
cg01063759	37	5	140105694	VTRNA1-3	NR_026705	TSS200		Methylated	0.100881553180566	0.0693793528455879	0.123214109334595	0.125439709675814	0.329018955282203	0.420593338432485	0.322146057488322
cg01094564	37	11	3663198	ART5;ART5;ART5	NM_053017;NM_001079536;NM_053017	1stExon;5'UTR;5'UTR	Island	Methylated	0.319202349351031	0.417452434850692	0.429953489729623	0.485383090648416	0.642019157871683	0.407376985766328	0.300550263413188
cg01211065	37	10	43394054				Island	Methylated	0.31573113776234	0.286821199857042	0.289736741860937	0.414942168741587	0.50440469214107	0.46633205211949	0.37756168200392
cg01307130	37	10	71329040				N_Shelf	Methylated	0.308494978085254	0.243130814694807	0.312853962394979	0.329536754417584	0.67686574392817	0.588196824378289	0.419316667302648
cg01310473	37	7	76829168	CCDC146;FGL2	NM_020879;NM_006682	Body;TSS200		Methylated	0.291218855317608	0.2866424179063	0.360368408036647	0.376548037172203	0.490000125673649	0.643609373960875	0.359310523565381
cg01324372	37	22	42679577				Island	Methylated	0.211139892453803	0.243715310314954	0.354691149755999	0.424686011316913	0.642000223225854	0.410910785898471	0.458491377479903
cg01372071	37	2	214149425	SPAG16;SPAG16	NM_001025436;NM_024532	Body;Body	Island	Methylated	0.111050954214887	0.197622706531571	0.17907324357885	0.370216243058623	0.525241367814415	0.188492440545494	0.0776424748628885
cg01401015	37	5	140579135	PCDHB11	NM_018931	TSS1500	N_Shore	Methylated	0.127767876363321	0.130738192650474	0.0923205895379866	0.0791179072158441	0.232938197987955	0.208005767238403	0.441296177700441
cg01419831	37	2	162283705				Island	Methylated	0.27370317575897	0.201283847698419	0.284380422813556	0.432932376212854	0.60917957492719	0.606708698889467	0.402653164200741
cg01430218	37	7	1269181				Island	Methylated	0.339980608080979	0.308383596826836	0.317362283322389	0.342712450813578	0.472098582663806	0.534719031974548	0.397204399355954
cg01445580	37	1	34631891	C1orf94;CSMD2	NM_032884;NM_052896	TSS1500;TSS1500	S_Shore	Methylated	0.330477313254143	0.285160146560631	0.414927337508674	0.407496708645555	0.773927162183004	0.472995949785336	0.246384166426929
cg01500945	37	16	51185672	SALL1;SALL1	NM_001127892;NM_002968	TSS1500;TSS1500	Island	Methylated	0.192651383355286	0.238845811509073	0.308153169049708	0.354870443096877	0.662693475037539	0.340688474934135	0.301336365985484
cg01508380	37	14	23305585	MMP14	NM_004995	TSS1500	N_Shore	Methylated	0.410975642463691	0.276981802604293	0.317237478938941	0.519675352668187	0.430869771008465	0.511033693359608	0.259710517849152
cg01529637	37	20	50721911	ZFP64	NM_199427	Body	Island	Methylated	0.148287942997978	0.225906908506519	0.157614829270606	0.421960009870167	0.553267045241871	0.360356169327283	0.0965535770315831
cg01538998	37	11	62361266	MTA2	NM_004739	3'UTR	S_Shore	Methylated	0.207963389709514	0.338117423250449	0.359219959472511	0.43694264241804	0.391844741069357	0.294669099367878	0.169005512010825
cg01539133	37	19	4607324				Island	Methylated	0.301607861592704	0.262549073262555	0.39492601971702	0.47622101074806	0.361795724075973	0.461019061393818	0.220942560318299
cg01558923	37	1	218520959	TGFB2;TGFB2	NM_003238;NM_001135599	Body;Body	S_Shore	Methylated	0.250097135677914	0.279522626084468	0.390429313690182	0.500477444538429	0.658946141529104	0.350766911111121	0.0817246472185014
cg01566592	37	8	104512858	RIMS2	NM_001100117	TSS200	Island	Methylated	0.10278606815657	0.196854220994793	0.27547799220518	0.444966558119787	0.468379694210254	0.0955813237341381	0.0316167908520961
cg01585372	37	5	169931363	KCNIP1;KCNIP1;KCNIP1;KCNIP1;KCNIP1	NM_001034837;NM_014592;NM_014592;NM_001034837;NM_001034838	1stExon;1stExon;5'UTR;5'UTR;Body	Island	Methylated	0.250218238035358	0.221877843799112	0.243801943138526	0.206395791387535	0.704201317106448	0.351585172892475	0.122173508014611
cg01588438	37	8	67344553	ADHFE1	NM_144650	TSS200	Island	Methylated	0.0698710389481236	0.0728452555474055	0.0492609739680643	0.0382277138566312	0.24042778083886	0.165576773302681	0.18813968195278
cg01612476	37	22	27053880	MIAT	NR_003491	Body	S_Shore	Methylated	0.180233541290838	0.19222717587552	0.257965066582595	0.279002811393482	0.555698491916951	0.37874304587593	0.236435444719634
cg01661350	37	13	70682098	KLHL1;KLHL1;ATXN8OS	NM_020866;NM_020866;NR_002717	1stExon;5'UTR;Body	Island	Methylated	0.307785881107785	0.288568149381034	0.375966550975743	0.470162685250185	0.712686343858113	0.560508658575386	0.221677988875685
cg01664666	37	1	242687465	PLD5	NM_152666	5'UTR	Island	Methylated	0.209593353250353	0.363734459621562	0.275567278418161	0.294747271025384	0.693045129377308	0.393834776502265	0.148129074207521
cg01686348	37	3	181431009	SOX2OT;SOX2	NR_004053;NM_003106	Body;1stExon	Island	Methylated	0.200631369292392	0.256648042649422	0.283337573203037	0.274559018436164	0.562090009511543	0.434385079162905	0.161934606476856
cg01688536	37	7	35296968				Island	Methylated	0.35504278056734	0.390189584948984	0.523357696668779	0.455355519858087	0.608333386753904	0.61275611618368	0.390405226434557
cg01699217	37	20	61638488	BHLHE23	NM_080606	TSS200	Island	Methylated	0.348764265018241	0.245607755086713	0.371311569505144	0.418701230722436	0.698748478775302	0.466614576875801	0.245396975902783
cg01719157	37	11	4629606	TRIM68	NM_018073	TSS200	S_Shore	Methylated	0.0657777620648937	0.247252888212243	0.182176179876161	0.17094249809113	0.404870826296166	0.190027842371791	0.171151049284346
cg01774159	37	8	80524467	STMN2	NM_007029	Body	Island	Methylated	0.189982679628315	0.220956994486341	0.187508127524417	0.311376059112306	0.663087477851942	0.515706413931693	0.228532747835276
cg01789150	37	1	28241495	RPA2	NM_002946	TSS1500	Island	Methylated	0.0729505616413595	0.206766373514317	0.150134052549933	0.312752180979283	0.540796489798816	0.245289296540746	0.110608354156892
cg01803925	37	14	37133285	PAX9	NM_006194	Body	S_Shore	Methylated	0.112647625628815	0.268181935396134	0.267715953121813	0.50218844586229	0.660206298238821	0.36006924045477	0.146142268099734
cg01914621	37	7	155260474				Island	Methylated	0.358256518692657	0.369636249948985	0.377637219449646	0.280631692680419	0.749324281884973	0.543600067658126	0.38930393115901
cg01916115	37	6	129204339	LAMA2;LAMA2;LAMA2;LAMA2	NM_001079823;NM_001079823;NM_000426;NM_000426	5'UTR;1stExon;1stExon;5'UTR		Methylated	0.306547202645367	0.349618577024439	0.330745763469429	0.346943998815217	0.717608804417846	0.551615432905419	0.165604264800087
cg01919632	37	14	85998669	FLRT2	NM_013231	5'UTR	N_Shore	Methylated	0.25971435801934	0.365145097779891	0.441935994396516	0.482997062231676	0.687651178207844	0.5041769249589	0.101364851140247
cg01920232	37	12	106976668	RFX4	NM_213594	TSS1500	N_Shore	Methylated	0.248305758134855	0.236227502111245	0.285507383167278	0.324888811967831	0.647023980329717	0.469259540852469	0.119752524881039
cg01944655	37	12	119418804	SRRM4	NM_194286	TSS1500	Island	Methylated	0.320699504843979	0.385840611089035	0.310716744814359	0.371433442596008	0.689469106550118	0.424852198383436	0.44991327882439
cg02012703	37	19	30016478	VSTM2B	NM_001146339	TSS1500	Island	Methylated	0.287270731180326	0.322561448221657	0.309601363946238	0.358208709473455	0.736027155634922	0.488556102989434	0.300914353585651
cg02017926	37	12	123754328	CDK2AP1	NM_004642	Body	Island	Methylated	0.158274871194475	0.190273998468395	0.219754079347449	0.280570518135972	0.31710167137285	0.239418463678596	0.0920965848734768
cg02029926	37	4	74734874	CXCL1	NM_001511	TSS1500	N_Shore	Methylated	0.268620376383202	0.337186049544615	0.340633058401368	0.346115907880276	0.76716504761497	0.487561477785804	0.107395732916017
cg02030008	37	7	157476930	PTPRN2;PTPRN2;PTPRN2	NM_002847;NM_130842;NM_130843	Body;Body;Body	Island	Methylated	0.187554497388108	0.169543002381661	0.183891532905789	0.188845607092291	0.646070704964987	0.4260242061	0.27807609213873
cg02035060	37	4	5889430	CRMP1;CRMP1	NM_001014809;NM_001313	Body;Body	Island	Methylated	0.238377681823284	0.278302657747655	0.279501626437196	0.313584059077233	0.627381602741656	0.423035193841725	0.237843103519
cg02058715	37	1	228651908				Island	Methylated	0.169215748553362	0.246110780465517	0.190105558532758	0.294642947226022	0.587168797853864	0.444326470764663	0.327049530990149
cg02072885	37	3	182880477	LAMP3;LAMP3	NM_014398;NM_014398	5'UTR;1stExon	Island	Methylated	0.0764628921202995	0.134947729527989	0.229298860778159	0.464693629734524	0.46235416197633	0.0732349530154979	0.000801558310949282
cg02074591	37	16	3220802				Island	Methylated	0.244063839492339	0.140242169584731	0.165139610055847	0.257992536555398	0.602298489159366	0.555962017349079	0.193199948997308
cg02078690	37	11	122852454	BSX	NM_001098169	TSS200	Island	Methylated	0.316606546280934	0.387197653623325	0.442521650417626	0.421564069043003	0.517595057276394	0.441026362281276	0.350034625574438
cg02115911	37	21	34395548				Island	Methylated	0.332724712333537	0.273456535575249	0.283557715582719	0.183299318382454	0.617913292696166	0.496413274869709	0.211990656604095
cg02117721	37	4	74702421	CXCL6;CXCL6	NM_002993;NM_002993	5'UTR;1stExon	Island	Methylated	0.32712617955532	0.399305686571555	0.407710032961641	0.52019363653994	0.72037908678382	0.579108694384625	0.217451627486855
cg02125910	37	5	140479983	PCDHB3	NM_018937	TSS1500	N_Shore	Methylated	0.233520584864781	0.250215526204232	0.20705495516089	0.169596472146411	0.586162192605409	0.434846423343173	0.455350017799772
cg02133557	37	20	61560434	DIDO1;DIDO1;DIDO1	NM_022105;NM_080797;NM_033081	5'UTR;5'UTR;5'UTR	Island	Methylated	0.10371755931156	0.00598392674197694	0.052236073552033	0.147618830796713	0.120363454607581	0.473724595093414	0.189336470162016
cg02139871	37	2	127783370				S_Shore	Methylated	0.166005996542125	0.233014687382114	0.301214644804189	0.381890423623528	0.659894663646554	0.381799554839316	0.0901431247419478
cg02165355	37	5	178368071	ZNF454	NM_182594	TSS200	Island	Methylated	0.389897438053496	0.427660333933311	0.391373195818022	0.317389536953785	0.760963423060326	0.457559757037094	0.184157576867145
cg02165743	37	6	28602566				N_Shore	Methylated	0.224408294083139	0.183698396132577	0.192728052823488	0.183165029662661	0.632079813994003	0.384360515308953	0.336778767359238
cg02167020	37	10	102899949				Island	Methylated	0.272497936041323	0.187601360165352	0.289056550396494	0.350707613024349	0.666685568181885	0.580054133077314	0.159854829636505
cg02179455	37	7	19183732				N_Shore	Methylated	0.216546935186417	0.190001831449778	0.183837450137969	0.144380195507721	0.544490739697447	0.42751517215893	0.386292223987742
cg02186782	37	15	33602817	RYR3	NM_001036	TSS1500	Island	Methylated	0.294229355149771	0.460884585005388	0.44544631567669	0.403765409548053	0.757556557715798	0.494794402501069	0.191367609544861
cg02211449	37	10	110671609				N_Shore	Methylated	0.235091504072221	0.304892352611286	0.297242989094201	0.27077218122211	0.666724611138079	0.205524842444102	0.237256004198993
cg02305377	37	12	103355958				N_Shelf	Methylated	0.328056975188557	0.383746912024787	0.472185601903653	0.471786635240728	0.723485344265808	0.517999273740834	0.386586722749238
cg02340083	37	1	50882006				Island	Methylated	0.287447326935735	0.275414120890416	0.295490526864248	0.364684944429091	0.710219836028169	0.652956849152875	0.380540991391625
cg02345991	37	12	119418676	SRRM4	NM_194286	TSS1500	Island	Methylated	0.207242863670393	0.233180246636201	0.190939631445576	0.320640884464819	0.614044395305332	0.406665183375616	0.316965680591752
cg02349186	37	2	238832313					Methylated	0.290661193523948	0.392446142934895	0.415161831440008	0.505305078743882	0.671275052746322	0.516940927466786	0.282264075142653
cg02355885	37	2	30142990	ALK	NM_004304	1stExon	Island	Methylated	0.237856698535985	0.351643422884717	0.33514260108377	0.312674358737207	0.70166893712539	0.401344687180867	0.228285264780196
cg02374745	37	17	6679564	FBXO39;FBXO39	NM_153230;NM_153230	1stExon;5'UTR	Island	Methylated	0.332036218063332	0.312690229837288	0.378478698848308	0.419551955404895	0.714537554838997	0.594548316230331	0.146808904298834
cg02388865	37	1	26737318	LIN28;LIN28	NM_024674;NM_024674	1stExon;5'UTR	Island	Methylated	0.324673600319755	0.283477288783087	0.366130582998589	0.451993591003763	0.638246388716355	0.453932087723753	0.359747148955884
cg02390209	37	16	25703018	HS3ST4	NM_006040	TSS1500	Island	Methylated	0.275831814689044	0.365914579532092	0.361341893591335	0.431861486577927	0.792373374272602	0.375020471893056	0.17613843389595
cg02409351	37	12	85674022	ALX1	NM_006982	TSS200	Island	Methylated	0.232399374286662	0.255037863357877	0.344461347997837	0.425338248117218	0.740146536533723	0.584393832813258	0.127208964032736
cg02454806	37	14	42075554	LRFN5	NM_152447	TSS1500	N_Shore	Methylated	0.313929605813975	0.413734095927487	0.413673870840964	0.551534612166832	0.753475657766589	0.623122260020779	0.267910182902072
cg02461114	37	20	61560373	DIDO1;DIDO1;DIDO1	NM_022105;NM_080797;NM_033081	5'UTR;5'UTR;5'UTR	N_Shore	Methylated	0.134712040549133	0.0356299142812753	0.0790987041516123	0.219528043969027	0.266566246331928	0.477039613865719	0.232299743752261
cg02469871	37	12	103218581				Island	Methylated	0.276930789840686	0.352270040621586	0.326580859333346	0.448800851385517	0.69853739025721	0.541515526443333	0.276398649863157
cg02474799	37	19	19072780					Methylated	0.272136814577161	0.272969986102003	0.403890264775611	0.441061299918749	0.672173438386781	0.660655659188828	0.350577770308126
cg02502361	37	9	135117928	NTNG2	NM_032536	3'UTR	Island	Methylated	0.161275365285511	0.244053284379837	0.177070163382564	0.321701670600289	0.538103464481697	0.414318766394968	0.0987806511896742
cg02526522	37	11	128563716	FLI1;FLI1	NM_002017;NM_001167681	TSS200;5'UTR	Island	Methylated	0.294736828547981	0.368894224323329	0.459227258690105	0.443316151215907	0.770974412181605	0.531707816010235	0.0572526885046276
cg02527669	37	2	220417030	OBSL1	NM_015311	Body	Island	Methylated	0.211419934280357	0.344291966822592	0.233059740103015	0.510783793003245	0.69717729517022	0.322660349676792	0.0778759114396233
cg02537638	37	2	133062405					Methylated	0.201426103194863	0.163870598994068	0.155881822701418	0.294430058044773	0.407063839099389	0.50318262095336	0.296433808921785
cg02614660	37	2	219826532	CDK5R2;CDK5R2	NM_003936;NM_003936	3'UTR;1stExon	N_Shore	Methylated	0.302446405025905	0.264195491256361	0.29643234159392	0.459393392163059	0.742353549559115	0.400736442979761	0.312102413918436
cg02644510	37	7	121946608				S_Shore	Methylated	0.35349929479459	0.343548232068316	0.49262107587232	0.550577946450902	0.701923884450557	0.613560113797676	0.355439086135984
cg02681173	37	12	130527106	LOC100190940	NR_024457	TSS1500	Island	Methylated	0.2569475839091	0.263884000779578	0.273779961172665	0.543316657436707	0.587206176747904	0.457845572747802	0.354843030778486
cg02722188	37	4	55099058	PDGFRA	NM_006206	5'UTR	Island	Methylated	0.146214240623289	0.348384402318997	0.324253760947557	0.418416106330675	0.654481500445991	0.137836632846347	0.0382699327765635
cg02748419	37	3	141868612				Island	Methylated	0.200092221630233	0.315772783578692	0.342776308646461	0.42562163155794	0.591143662195017	0.297261324707696	0.108418516132311
cg02791331	37	3	183993724	ECE2;ECE2;ECE2;ECE2	NM_001037324;NM_014693;NM_001100121;NM_001100120	TSS200;Body;TSS200;TSS200	N_Shore	Methylated	0.378566746044423	0.390353762807681	0.369429446956335	0.372719130062679	0.604758959577375	0.696325383803664	0.255789828707477
cg02836529	37	2	182544413	NEUROD1	NM_002500	5'UTR	N_Shelf	Methylated	0.260284360628109	0.253590060214281	0.234838468609128	0.336191830117235	0.659907244861511	0.562102441612042	0.336723385359183
cg02867763	37	5	140734721	PCDHGA4;PCDHGA4;PCDHGA2;PCDHGA1;PCDHGB1;PCDHGA3	NM_018917;NM_032053;NM_018915;NM_018912;NM_018922;NM_018916	TSS200;TSS200;Body;Body;Body;Body	Island	Methylated	0.308430041460633	0.365922161638011	0.274105919845594	0.231986774518521	0.506160001471667	0.561805317672339	0.506212008973756
cg02895639	37	22	48970993	FAM19A5;FAM19A5	NM_001082967;NM_015381	Body;TSS1500	Island	Methylated	0.211274646912393	0.226764652843476	0.23514049556203	0.333804549484875	0.571385498575648	0.392095840915486	0.284024725949985
cg02909688	37	1	147752823				N_Shore	Methylated	0.278516426318187	0.33796143718103	0.371401221854171	0.356135308486519	0.577872750045537	0.563540098030353	0.20874271001348
cg02917640	37	6	37673773				Island	Methylated	0.257508577161511	0.303550618892805	0.313901868379994	0.362361568974962	0.580128593461631	0.512559795391553	0.474066253503013
cg03017520	37	18	28623090	DSC3;DSC3	NM_001941;NM_024423	TSS1500;TSS1500	Island	Methylated	0.21016294553758	0.255384522003803	0.366989885841443	0.467635482039106	0.635688472352617	0.348563467695881	0.158230118974573
cg03032214	37	18	74961809	GALR1	NM_001480	TSS200	Island	Methylated	0.234263032084757	0.371583752426733	0.381785568362955	0.399877415069463	0.753768975564602	0.546100792388703	0.27041653555401
cg03041738	37	1	228652338				Island	Methylated	0.199805617418508	0.263587453281236	0.241586921555964	0.347358336280805	0.695537238334822	0.489747818264508	0.287485116129329
cg03052301	37	11	32459954	WIT1	NR_023920	Body	N_Shore	Methylated	0.194938918892894	0.197819300906878	0.159760273213653	0.182929187023009	0.669930437281364	0.430734533288439	0.363425793797722
cg03055065	37	12	4671310				Island	Methylated	0.233173289538824	0.214130899630816	0.155303662643521	0.409555390323973	0.53527895771583	0.437838792149991	0.294286470928389
cg03104428	37	1	102462043	OLFM3	NM_058170	Body		Methylated	0.356593949939262	0.402261788564285	0.4655592552044	0.452161679633504	0.653866688684776	0.479522464319349	0.248958183956126
cg03125427	37	16	88717482	CYBA	NM_000101	TSS200	Island	Methylated	0.192597489702313	0.09426766912995	0.171702997643393	0.142865607885964	0.541907246000368	0.242589809280172	0.107028332043584
cg03202804	37	4	154710353	SFRP2	NM_003013	TSS200	Island	Methylated	0.261180729352952	0.359507330602672	0.36807759675913	0.516214999508934	0.767063768282188	0.565470438848217	0.121958140996539
cg03224572	37	8	97172012	GDF6	NM_001001557	Body	Island	Methylated	0.286966396959096	0.313165501467422	0.369367404772947	0.392624885620315	0.611302657442017	0.532932022193154	0.295592670236962
cg03226000	37	16	55690378	SLC6A2	NM_001043	TSS200	Island	Methylated	0.303227775183015	0.306694669079331	0.327264634453943	0.363499652236738	0.677327335688083	0.589901837842903	0.168273202142629
cg03227184	37	4	122686432	TMEM155;LOC100192379	NM_152399;NR_024365	TSS200;Body	Island	Methylated	0.255736527679988	0.311737174723264	0.28447015480821	0.338661724171962	0.649891067508666	0.559902447276159	0.0129014251174328
cg03250019	37	18	5197066	LOC642597;LOC642597	NM_001145194;NM_001145194	1stExon;5'UTR	Island	Methylated	0.315661838235912	0.353818811245829	0.40910267545856	0.398850935305603	0.721279042426174	0.553222159193029	0.246165974329213
cg03287111	37	2	121625634	GLI2	NM_005270	Body	S_Shore	Methylated	0.380249291747715	0.491829475528352	0.430988960270372	0.338242615042704	0.667810883693902	0.623948110705087	0.269024856111753
cg03289872	37	19	56989102	ZNF667;ZNF667	NM_022103;NR_030740	TSS1500;TSS1500	Island	Methylated	0.233271813737104	0.393404995408012	0.294324664540679	0.489854590608543	0.515628062959147	0.320732670044478	0.148648623156966
cg03348978	37	17	36103230	HNF1B;HNF1B	NM_000458;NM_001165923	Body;Body	Island	Methylated	0.35579228717895	0.355456966721659	0.436040405505098	0.521353045189284	0.734054079424672	0.587277013467283	0.208506191481772
cg03349184	37	6	28740982					Methylated	0.194272401373501	0.175322457388816	0.168582401735141	0.037888729806848	0.574444405652485	0.329761169238717	0.287921463440845
cg03351460	37	19	19007311	GDF1;LASS1;LASS1	NM_001492;NM_021267;NM_198207	TSS1500;TSS1500;TSS1500	Island	Methylated	0.213344622103917	0.250526258467882	0.27912992352102	0.523655667009218	0.664467914811029	0.395975711403344	0.0861850083972177
cg03356900	37	4	122302276	QRFPR	NM_198179	TSS200	Island	Methylated	0.238058253886018	0.284257644143185	0.29143095826536	0.34499308922157	0.637681129740225	0.431649354186978	0.219933298387422
cg03396557	37	17	45810410	TBX21	NM_013351	TSS200	N_Shore	Methylated	0.215649638491409	0.403562105991131	0.42833812592364	0.531852241827114	0.739987748070789	0.421883570609831	0.182256710568305
cg03464573	37	7	27205504	HOXA9	NM_152739	TSS1500	Island	Methylated	0.275438423871261	0.380440857270994	0.376179345021928	0.418856294782713	0.606952309382972	0.477613260605253	0.38801432401544
cg03476860	37	12	30948794				Island	Methylated	0.233706630331872	0.211893131832722	0.191748279530438	0.250909374565581	0.669830050538022	0.564599869692621	0.364482518474665
cg03479715	37	14	62584513	FLJ43390	NR_015358	Body	S_Shore	Methylated	0.206151415135115	0.278223005110916	0.27253169462341	0.348357758033907	0.664347075594998	0.302955725301509	0.166567311751046
cg03610852	37	8	65287050				S_Shore	Methylated	0.2368127155795	0.22354708399807	0.168123011716631	0.162672730467427	0.426875851305405	0.341605990699073	0.448973803967552
cg03623178	37	6	28175578				Island	Methylated	0.222855518649818	0.253373148795342	0.258703036733404	0.297452359574421	0.555182960126311	0.439127579810424	0.379622480804529
cg03636532	37	18	55107236	ONECUT2	NM_004852	Body	Island	Methylated	0.260318659719979	0.277998036456275	0.253924913933709	0.345100767936379	0.594045147617946	0.420841848248352	0.444202292623471
cg03660502	37	16	28948092	CD19	NM_001770	Body	Island	Methylated	0.209777533658269	0.203375364194191	0.213753951535674	0.313412718344013	0.498921762993028	0.451331291475115	0.355286296445968
cg03686593	37	18	11149470	FAM38B	NM_022068	TSS1500	Island	Methylated	0.217136894567728	0.145988808880324	0.142777228005282	0.306951796849102	0.455619959772509	0.551786971766854	0.382266889911462
cg03701427	37	10	82117089	DYDC1;DYDC2	NM_138812;NM_032372	TSS1500;5'UTR	Island	Methylated	0.2067704289198	0.197925403512893	0.240130587552482	0.325176434128676	0.743283615839023	0.575905050583213	0.100101619414082
cg03746823	37	10	61122100	FAM13C;FAM13C;FAM13C;FAM13C	NM_001001971;NM_001143773;NM_001166698;NM_198215	Body;5'UTR;5'UTR;Body	N_Shore	Methylated	0.198874970387932	0.291865525737648	0.391549220078376	0.479499743164997	0.570948915948939	0.32569203850639	0.0995837796176992
cg03757784	37	16	22826113	HS3ST2	NM_006043	1stExon	Island	Methylated	0.355624503038228	0.340782553004184	0.374256820633748	0.339030533326319	0.722313595949495	0.591715705362506	0.253489614533874
cg03763873	37	13	43565901	EPSTI1;EPSTI1	NM_033255;NM_001002264	Body;Body	N_Shore	Methylated	0.268803534258567	0.168986364241983	0.291482521524621	0.323399506525845	0.446327021909446	0.518767470537874	0.301200414283627
cg03783410	37	3	181443800	SOX2OT	NR_004053	Body	N_Shore	Methylated	0.24826466675125	0.214985802165652	0.168505627905273	0.354474668496516	0.561706381100919	0.418614843301554	0.111569014734635
cg03790250	37	4	20256326	SLIT2	NM_004787	Body	Island	Methylated	0.282301965091704	0.366096488909146	0.400774151625163	0.44254678868495	0.731463596706281	0.563962691782706	0.10357266867608
cg03854765	37	20	4981014	SLC23A2;SLC23A2	NM_203327;NM_005116	5'UTR;5'UTR		Methylated	0.335978371781123	0.419125011961575	0.465282829619371	0.439449483722356	0.651976955139707	0.529121306402288	0.12981565884577
cg03860037	37	13	28497359	PDX1	NM_000209	Body	N_Shore	Methylated	0.281733499167276	0.338306247012194	0.284908101643659	0.211091281348243	0.576483468139101	0.565161131165042	0.454545657031225
cg03886192	37	5	161495049	GABRG2;GABRG2;GABRG2	NM_198903;NM_198904;NM_000816	1stExon;1stExon;1stExon		Methylated	0.402763941360184	0.411226786554438	0.483581602203651	0.573691644024816	0.748128544318363	0.687442772472079	0.506845813300114
cg03928539	37	17	21279613	KCNJ12	NM_021012	TSS200	Island	Methylated	0.208563459550554	0.267342295247991	0.27853699088751	0.294531599305226	0.748240564422115	0.478305232979771	0.19554996374556
cg03943218	37	10	102419600				Island	Methylated	0.403964630775528	0.35999956723436	0.445782664764959	0.459934190365426	0.710023433541476	0.691936981949684	0.380315276827502
cg03960951	37	12	106976624	RFX4	NM_213594	TSS1500	N_Shore	Methylated	0.204541165727502	0.160509755572047	0.190654370673224	0.244542964840519	0.676717233817544	0.412180654289985	0.0742240431863119
cg03983645	37	11	20181887	DBX1	NM_001029865	TSS200	Island	Methylated	0.333317614552771	0.330561666625062	0.338845990969634	0.287164195098463	0.691846712395916	0.503572900560024	0.435251338917359
cg03999216	37	2	175191374				Island	Methylated	0.293033005007754	0.275420892085806	0.351536810240394	0.412096965859009	0.6981161820805	0.592129708208958	0.115399614623403
cg04003850	37	3	192126165	FGF12;FGF12;FGF12	NM_021032;NM_021032;NM_004113	5'UTR;1stExon;Body	Island	Methylated	0.196874186692939	0.151444687019206	0.187586338730041	0.233590937470266	0.480818247477225	0.527747496141247	0.2006773306496
cg04005969	37	19	51171247	SHANK1	NM_016148	Body	Island	Methylated	0.295221758445853	0.197228054405742	0.247243955024245	0.148753868558877	0.594306407251275	0.407732709005218	0.426701561861979
cg04006323	37	4	185937730				Island	Methylated	0.302707784032896	0.266309855502759	0.384586003884683	0.354676413026536	0.604918796851721	0.622435931947686	0.367928036532155
cg04017533	37	18	55020099	ST8SIA3	NM_015879	1stExon	Island	Methylated	0.273109423835172	0.278675380901587	0.292528603353492	0.319353163244136	0.663018602208801	0.471872516864473	0.416498014139905
cg04025964	37	1	200010788	NR5A2;NR5A2	NM_205860;NM_003822	Body;Body	Island	Methylated	0.327254412180768	0.293771207979487	0.278604726145508	0.244559180779642	0.57244039560424	0.639282520055229	0.437689134332947
cg04037038	37	2	183732062	FRZB	NM_001463	TSS1500	Island	Methylated	0.287196106601791	0.344785681276505	0.423643636384385	0.582026442426017	0.639011457231338	0.603837766899424	0.165690832421599
cg04062391	37	19	9609204	ZNF560	NM_152476	5'UTR	Island	Methylated	0.250956187177747	0.274342789927669	0.303350415462594	0.432696649883964	0.75112104540147	0.459793196871665	0.419846361718827
cg04140663	37	15	83315922	CPEB1	NM_030594	Body	Island	Methylated	0.326028793504272	0.360371762765858	0.377899279208531	0.523275183631326	0.65735685023702	0.452784605340833	0.221044730606352
cg04150055	37	9	133536855				Island	Methylated	0.265836453093765	0.334591493172141	0.236195123863119	0.177144312560509	0.608115598249781	0.45688134864305	0.212404774461254
cg04168853	37	19	38346023				Island	Methylated	0.25709995315033	0.214071581030235	0.172083520248866	0.393877335804224	0.457552184615903	0.390093093821972	0.45173919450078
cg04214566	37	6	29760773	HCG4	NR_002139	Body	Island	Methylated	0.140472615982337	0.161796167508089	0.105816226484143	0.253208230706451	0.501822573257094	0.418329133024606	0.186435804325048
cg04223424	37	5	42994776				Island	Methylated	0.230570259975945	0.305562714357544	0.479471422436513	0.545239646755273	0.668462254437798	0.54676141431816	0.319581273055854
cg04246144	37	5	140739501	PCDHGA4;PCDHGA2;PCDHGB2;PCDHGA1;PCDHGB1;PCDHGB2;PCDHGA3	NM_018917;NM_018915;NM_032096;NM_018912;NM_018922;NM_018923;NM_018916	Body;Body;TSS1500;Body;Body;TSS1500;Body	N_Shore	Methylated	0.151834046901592	0.0876409758225737	0.0844608749718692	0.114862175445082	0.327488372200954	0.521042890497898	0.417966499563432
cg04262140	37	17	46827626				Island	Methylated	0.302165477128505	0.281726235464993	0.335451994599272	0.341521785127276	0.622087571950424	0.687933498738189	0.463972528221426
cg04264908	37	17	35303330				Island	Methylated	0.277821276371365	0.126975804861774	0.229052045573971	0.270902635375584	0.722267212275385	0.621570117098718	0.370938288492305
cg04275404	37	10	23984534	KIAA1217	NM_001098500	5'UTR	Island	Methylated	0.216121877152787	0.228999482295629	0.236004214583549	0.311713137594962	0.678383548338634	0.492877419296778	0.370219265552307
cg04279973	37	16	23846968	PRKCB;PRKCB	NM_002738;NM_212535	TSS1500;TSS1500	Island	Methylated	0.259237825969158	0.36110104335053	0.315331899090674	0.458427300659192	0.719493634073799	0.633095327074316	0.217766596746181
cg04285033	37	21	46143498				Island	Methylated	0.311570114118762	0.204097896876822	0.275753611501932	0.194195529069465	0.544819810390076	0.442075315016466	0.152547670316267
cg04286030	37	1	2313373	MORN1	NM_024848	Body	N_Shelf	Methylated	0.150714323423995	0.187519052808675	0.215409330661807	0.367925147575268	0.435727494937512	0.272722154461534	0.0960788784592799
cg04301104	37	14	65637810					Methylated	0.201626160899867	0.235884761140432	0.35290675688386	0.419423590928731	0.712814837705729	0.497278680208816	0.0800440322254576
cg04319276	37	19	42445244				Island	Methylated	0.358778602505981	0.281280875098157	0.314052719074447	0.363293936680187	0.528053984586283	0.52671267927874	0.220537831657259
cg04349243	37	10	91295159	SLC16A12	NM_213606	5'UTR	Island	Methylated	0.286324239958887	0.307648085277702	0.312236974808546	0.460530522243916	0.627921127594926	0.34981500027825	0.191130407668457
cg04398581	37	6	62996627	KHDRBS2	NM_152688	TSS1500	S_Shore	Methylated	0.2238654859649	0.277394387979548	0.272768136843939	0.264163957728894	0.649532512171385	0.470745778009959	0.46701585184734
cg04402007	37	8	35093901	UNC5D	NM_080872	Body	Island	Methylated	0.329770159714721	0.383548154206227	0.407294170496866	0.300635745434825	0.716904434007632	0.41085678782041	0.336238429863783
cg04462627	37	16	58019123	TEPP;TEPP	NM_199456;NM_199046	Body;Body	Island	Methylated	0.156173449412985	0.126106332070992	0.183334911937944	0.399492784728838	0.587615155525085	0.403318140151334	0.219619558124578
cg04480386	37	5	22853134	CDH12	NM_004061	5'UTR		Methylated	0.211267366717542	0.148978316572213	0.267231078023157	0.304098942782395	0.659576156111122	0.336687867553752	0.200913529161673
cg04486019	37	6	28510281					Methylated	0.167813295484257	0.215895717462246	0.303508761159248	0.235883274352445	0.640169535202362	0.365079584607769	0.272436297828769
cg04497116	37	6	1625574	GMDS	NM_001500	Body	S_Shore	Methylated	0.194669142772288	0.217820738763774	0.308224195189608	0.400945980080029	0.617654457973858	0.522333440465748	0.241381466083281
cg04507515	37	11	74178268	KCNE3	NM_005472	5'UTR	Island	Methylated	0.313610960106305	0.218362817158446	0.336582288947638	0.556926748442199	0.591124079346148	0.610071589889637	0.158363533729749
cg04511041	37	5	140613869	PCDHB18	NR_001281	TSS200	N_Shore	Methylated	0.270610433695174	0.27940570868862	0.241541961588329	0.253682353114627	0.649283961610226	0.508435910788019	0.52209363107069
cg04522310	37	16	27378982					Methylated	0.26428945767972	0.204005419641675	0.422941066552317	0.446036221679187	0.480253532089207	0.610647577847586	0.0816630594083451
cg04541474	37	1	44873592	RNF220	NM_018150	5'UTR	Island	Methylated	0.238772377298063	0.216559264157081	0.242386151240119	0.212209216125287	0.64198928718941	0.5037916621546	0.283904990991652
cg04549460	37	8	109095975	RSPO2	NM_178565	TSS200	S_Shore	Methylated	0.243542510946769	0.487471846438355	0.462221068618363	0.431829864513638	0.802545845993193	0.424239603990665	0.136344898761693
cg04568492	37	1	229568252	ACTA1	NM_001100	Body	Island	Methylated	0.230340426502055	0.134330318729035	0.192026502468965	0.162079656681304	0.560570965450421	0.639772575962607	0.353664349833766
cg04569082	37	12	127940323				N_Shore	Methylated	0.304429079798365	0.355535473335036	0.392382649003586	0.347504823983515	0.699620371167634	0.533664593684074	0.443848739292794
cg04588165	37	17	35300874				Island	Methylated	0.262312934088067	0.15309042165058	0.241928009032621	0.415401860181935	0.668046653376451	0.408316977714713	0.136323378254773
cg04598224	37	19	11784514	ZNF833	NR_028594	TSS1500	N_Shore	Methylated	0.184919129254161	0.224557873009826	0.195869324132871	0.243967848583179	0.476287416181741	0.548020127711352	0.484653298298408
cg04599297	37	10	26505442	GAD2;GAD2;GAD2;GAD2	NM_001134366;NM_000818;NM_000818;NM_001134366	5'UTR;1stExon;5'UTR;1stExon	Island	Methylated	0.314791901000291	0.43412592425808	0.43766910964291	0.401713882698325	0.698188174289622	0.629190859150239	0.368467061299634
cg04599403	37	5	926793				Island	Methylated	0.217863863911131	0.27613136495851	0.288674012662257	0.511592260112312	0.474806323651879	0.426099608516458	0.173493492388036
cg04780572	37	1	111097901				N_Shore	Methylated	0.174987128565679	0.186786020476205	0.286895508942365	0.454057999059255	0.644751491283078	0.200693757208421	0.121801465354985
cg04838988	37	8	70984437	PRDM14	NM_024504	TSS1500	Island	Methylated	0.304132273100736	0.349260918674833	0.343085332109098	0.397820304148973	0.703604370001742	0.632858594099297	0.399247322958005
cg04842146	37	8	85097056	RALYL;RALYL;RALYL;RALYL	NM_001100391;NM_173848;NM_001100392;NM_001100393	TSS200;5'UTR;5'UTR;5'UTR	Island	Methylated	0.245879511094098	0.298916462519844	0.358850835981739	0.445933828790652	0.778527982533025	0.584499849557081	0.397874023709126
cg04851712	37	12	101110871				Island	Methylated	0.242171147739123	0.290043870188822	0.279422442263456	0.322808806994164	0.690645229058173	0.479380901428036	0.0984173430724004
cg04902729	37	1	181452707	CACNA1E	NM_000721	TSS200	Island	Methylated	0.378273418091228	0.336944287476669	0.373129488373559	0.321798560751357	0.792446435564172	0.647667722549065	0.428466072905113
cg04911005	37	3	158390632	LXN;GFM1	NM_020169;NM_024996	TSS200;Body		Methylated	0.136690852717337	0.234862804876536	0.178157690325257	0.278899245810347	0.193158486845005	0.324950166181512	0.186092727272721
cg04917226	37	7	19157839	TWIST1	NM_000474	TSS1500	Island	Methylated	0.283577433715006	0.34143694980558	0.403499653414865	0.503298022388225	0.681150937117012	0.452367467306629	0.26319583137212
cg04986579	37	19	17799384	UNC13A	NM_001080421	TSS1500	S_Shore	Methylated	0.284819259730006	0.316096862858625	0.306586405213515	0.36512922726344	0.471365561926768	0.482747805186858	0.365421777636291
cg05033333	37	16	3222180				S_Shore	Methylated	0.233637765635857	0.214202679453229	0.315805257621071	0.371279881999422	0.648348355340509	0.608737160137841	0.289052000425922
cg05037927	37	2	61372117	C2orf74	NM_001143960	TSS200		Methylated	0.172582112752638	0.244731972713999	0.34587128155126	0.400793178348045	0.547278618439828	0.319449790195679	0.194616488458525
cg05038216	37	2	29339091	CLIP4	NM_024692	5'UTR	S_Shore	Methylated	0.159041883133556	0.212268033786908	0.219891688117086	0.310714017196893	0.559429840135733	0.450296112321045	0.0358086685482122
cg05121480	37	3	187387601	SST	NM_001048	Body	N_Shore	Methylated	0.237834429396654	0.350652878827806	0.30522626671101	0.467823680980653	0.733096861493184	0.410482099554863	0.274493754758402
cg05126887	37	6	56112548	COL21A1	NM_030820	TSS200	S_Shore	Methylated	0.164489646027267	0.218598427244324	0.264307251778518	0.373917128968193	0.630372829716687	0.411542583626364	0.490794095943188
cg05193470	37	8	135469552					Methylated	0.340951424063332	0.343286894299697	0.475756030278083	0.346749051858522	0.554896654742433	0.605214746361631	0.190592291830935
cg05210258	37	13	102569538	FGF14;FGF14	NM_175929;NM_004115	Body;TSS1500	S_Shore	Methylated	0.328371790562986	0.40320477405893	0.428539838735814	0.502461226765329	0.750213162605107	0.549612632140016	0.182490324437418
cg05211768	37	15	91427848	FES;FES;FES;FES	NM_002005;NM_001143783;NM_001143785;NM_001143784	5'UTR;TSS1500;5'UTR;TSS1500	Island	Methylated	0.304903932226241	0.158865918527963	0.243022820743351	0.319641193829414	0.318653784102361	0.530614092298686	0.145283279592613
cg05231018	37	17	46806763	HOXB13	NM_006361	TSS1500	S_Shore	Methylated	0.249737973554549	0.216343829523965	0.206329821804459	0.273694434847533	0.564127514856308	0.613036286739392	0.1021644843066
cg05241355	37	14	57278351	OTX2	NM_021728	TSS1500	N_Shore	Methylated	0.296281659594406	0.242006161691667	0.256530297126365	0.219975320265521	0.64181087486484	0.562413339486239	0.387412040599902
cg05241924	37	4	90759115	SNCA;SNCA;SNCA;SNCA	NM_001146054;NM_001146055;NM_007308;NM_000345	TSS1500;5'UTR;TSS1500;TSS1500	S_Shore	Methylated	0.299715557727826	0.394992380853295	0.408132595142731	0.47364844689545	0.690333055066092	0.445719633904266	0.243774126906285
cg05255275	37	14	60952097	C14orf39	NM_174978	5'UTR	Island	Methylated	0.319413170888368	0.385559006474627	0.423093145811	0.559271623610188	0.766971056265609	0.691146884026265	0.458438814087168
cg05259836	37	6	74290516					Methylated	0.177998019365941	0.396434929359988	0.315612896618713	0.438531631654055	0.779521678563296	0.465410945355132	0.040299747035587
cg05302386	37	14	52734525	PTGDR;PTGDR	NM_000953;NM_000953	1stExon;5'UTR	Island	Methylated	0.28521959174822	0.185298322976838	0.303840099563608	0.312439833393777	0.689808681845801	0.625467075398086	0.261970482803305
cg05303057	37	17	54756052					Methylated	0.346389801043324	0.307786470552912	0.354624444915895	0.441948966545886	0.788891633218344	0.687251754597672	0.194683088112556
cg05319305	37	4	101111927	DDIT4L	NM_145244	TSS1500	S_Shore	Methylated	0.240958007767142	0.30813195404827	0.376279050924224	0.513588998717407	0.739591080947373	0.303023391407718	0.0792027722713135
cg05327864	37	7	136554352	CHRM2;CHRM2;CHRM2;CHRM2;CHRM2;CHRM2;CHRM2;CHRM2	NM_001006631;NM_000739;NM_001006627;NM_001006628;NM_001006629;NM_001006632;NM_001006630;NM_001006626	5'UTR;5'UTR;5'UTR;5'UTR;5'UTR;5'UTR;5'UTR;5'UTR	Island	Methylated	0.336203964344418	0.340912948703524	0.283746038875446	0.276779729323311	0.755768170609246	0.542081405165623	0.427464647460619
cg05328547	37	7	19185139	FERD3L	NM_152898	TSS200	S_Shore	Methylated	0.282295693982143	0.296171139356737	0.316146496647534	0.300282417952121	0.721434078240713	0.487057386848339	0.44547663378822
cg05329692	37	10	102891280	TLX1NB;TLX1;TLX1	NM_001085398;NM_005521;NM_005521	TSS1500;5'UTR;1stExon	Island	Methylated	0.299281003773672	0.342779045320958	0.356963983263861	0.450213784264668	0.721064457211633	0.481023553477126	0.137375656499921
cg05455720	37	8	65291703	MIR124-2	NR_029669	TSS200	S_Shore	Methylated	0.384788365036832	0.38148656002337	0.340534077159282	0.281720522375226	0.608472831434001	0.569054197301679	0.611149926629243
cg05473804	37	1	6309300	GPR153	NM_207370	3'UTR	Island	Methylated	0.161949934632161	0.100761626070852	0.131309416461324	0.214714748103977	0.335466454845915	0.358691160946677	0.277458131534682
cg05474726	37	8	65291523	MIR124-2	NR_029669	TSS200	S_Shore	Methylated	0.310137237928114	0.290206654491196	0.232403162133114	0.22729274308873	0.595530833361446	0.470439436254825	0.589458344099797
cg05549655	37	15	75019143	CYP1A1	NM_000499	TSS1500	Island	Methylated	0.32756936970713	0.375205263787995	0.396994443102147	0.491784619481849	0.765213440228576	0.487479573931258	0.219204088884954
cg05604079	37	4	122302268	QRFPR	NM_198179	TSS200	Island	Methylated	0.25543512929685	0.255037989549143	0.332961549282885	0.344292928342352	0.670362680338478	0.439972602849728	0.219061305126449
cg05663341	37	7	96634660	DLX6AS;DLX6	NR_015448;NM_005222	Body;TSS1500	Island	Methylated	0.192079304264914	0.317274844391483	0.305287624971602	0.415559870279449	0.709189469948738	0.440711986058741	0.0508039196488342
cg05670953	37	3	37033903	MLH1;MLH1;MLH1;EPM2AIP1;MLH1	NM_001167618;NM_001167617;NM_001167619;NM_014805;NM_000249	TSS1500;TSS1500;TSS1500;1stExon;TSS1500	N_Shore	Methylated	0.127205044246753	0.227914433055881	0.286423777462227	0.123252108203283	0.293828728091165	0.26657313305265	0.128161642567288
cg05674784	37	6	85474595	TBX18	NM_001080508	TSS1500	S_Shore	Methylated	0.195730793867988	0.234126992231801	0.196191352052531	0.23189815832455	0.660120369299666	0.394577246664019	0.209408690061513
cg05719164	37	1	180204221	LHX4	NM_033343	Body	Island	Methylated	0.250803491118278	0.20493523502606	0.254515504622347	0.400165455963969	0.630284490889222	0.506037016458018	0.206427690667247
cg05732979	37	14	57284219	OTX2OS1	NR_029385	Body	Island	Methylated	0.275472739934403	0.241763251033961	0.251797301485278	0.238766274749032	0.592089627241515	0.509683012808342	0.397279372067849
cg05733181	37	4	117847088				Island	Methylated	0.283865159615369	0.278079888450046	0.285106412592259	0.380994238568575	0.69164423628187	0.470791016561094	0.420662115644089
cg05743346	37	7	71800987	CALN1;CALN1	NM_001017440;NM_031468	5'UTR;Body	Island	Methylated	0.23785916049755	0.303220784220125	0.232940296290517	0.260174592670743	0.717999507466783	0.420843253098943	0.389040300934272
cg05785155	37	2	182547401				N_Shore	Methylated	0.285321668759942	0.286171161117371	0.266739333058345	0.423679396003094	0.686412601258407	0.49545909925834	0.388446577338261
cg05804948	37	19	30717217				Island	Methylated	0.190151231399507	0.286097710201439	0.256842738939565	0.244550650733736	0.653339528067382	0.44747218867553	0.259311449657642
cg05829782	37	14	74707911	VSX2	NM_182894	Body	Island	Methylated	0.0708611943857594	0.180786799290087	0.13634348589465	0.342230248472106	0.544534594735432	0.182563748676248	0.0208514176904338
cg05855917	37	3	147113700	ZIC4;ZIC4;ZIC4	NM_001168378;NM_032153;NM_001168379	Body;Body;Body	Island	Methylated	0.359438048022018	0.272273389236929	0.298774056724454	0.301227745809431	0.631610168467968	0.524560735644268	0.61871302478076
cg05882680	37	17	48042605				Island	Methylated	0.284176515688494	0.187399307769871	0.237040152052329	0.332289766729427	0.521094040972317	0.547101230685187	0.396979476280368
cg05894970	37	3	119041204	CDGAP	NM_020754	Body	N_Shore	Methylated	0.278115996018059	0.281476020579806	0.214788294672745	0.395801965748896	0.375680794657732	0.34805176579434	0.121007422892727
cg05903330	37	22	39542136	CBX7	NM_175709	Body	Island	Methylated	0.35532872675495	0.417640083954818	0.387751225094074	0.498140178523138	0.551259317935713	0.530446076816116	0.238765490372966
cg05907046	37	2	187713986	ZSWIM2	NM_182521	TSS200	Island	Methylated	0.241693642109923	0.308515059488438	0.306696149296633	0.505066027471177	0.591142612530325	0.449771319002602	0.0638416856299254
cg05907933	37	5	77268888				S_Shore	Methylated	0.223016039364011	0.207370312639944	0.318306528874805	0.408178615931758	0.568504435782585	0.603764588283027	0.286450219679292
cg05915316	37	13	112710548				Island	Methylated	0.182762432116155	0.184033607987432	0.160748232017207	0.151747119435208	0.426355167474535	0.292182495364251	0.383488061767876
cg05983315	37	19	58545837	ZSCAN1	NM_182572	5'UTR	Island	Methylated	0.272134780787732	0.196012210715661	0.222777237211502	0.248744258712135	0.37531644870893	0.297732818374865	0.431335525388652
cg06025456	37	6	32120863	PPT2;PRRT1;PPT2	NM_005155;NM_030651;NM_138717	TSS1500;TSS1500;TSS1500	N_Shore	Methylated	0.32955390174982	0.197676338167306	0.2212587529498	0.248210597849544	0.203320510027514	0.411560833433304	0.391812237661877
cg06041805	37	17	29033104				Island	Methylated	0.233476585541818	0.21036101672566	0.210292475322068	0.406023633422745	0.562370053480139	0.351107556895148	0.178821846934303
cg06062084	37	2	211090323	ACADL	NM_001608	TSS200	S_Shore	Methylated	0.260242507893823	0.266300651541019	0.354985924254054	0.435866090877479	0.622238054890298	0.430906782807765	0.200508505058913
cg06088324	37	16	19895321	GPRC5B	NM_016235	5'UTR	Island	Methylated	0.219027069895907	0.257837951214645	0.288203510260003	0.497323337935568	0.472072387471963	0.517810380832333	0.0284462823403454
cg06122660	37	12	8025517	SLC2A14	NM_153449	TSS200	Island	Methylated	0.272554450350602	0.377006227272263	0.358845105968698	0.485171727247641	0.666669147694929	0.474721186301641	0.403946704598911
cg06146698	37	1	241587099				N_Shore	Methylated	0.243566213648867	0.33847191035108	0.374136046894331	0.332936568291818	0.802991657497547	0.338328375037741	0.0886434818431201
cg06204735	37	14	74892986	TMEM90A	NM_001105579	TSS200	Island	Methylated	0.240522957383408	0.324089360342194	0.401731286041415	0.579794456835287	0.718679464977724	0.413897586659299	0.15543165007911
cg06263495	37	11	2292004	ASCL2;ASCL2	NM_005170;NM_005170	1stExon;5'UTR	Island	Methylated	0.272635024700661	0.277685685859042	0.281701013919813	0.446300146243736	0.645653813781445	0.457633676146373	0.361929738582537
cg06297391	37	16	616827	NHLRC4	NM_176677	TSS1500	S_Shore	Methylated	0.205214077363483	0.215820684687941	0.228536663625337	0.482677369229399	0.442209412665266	0.413451928687593	0.313852681183898
cg06312813	37	4	74964493	CXCL2	NM_002089	Body	N_Shore	Methylated	0.313098994475345	0.346413833925765	0.465025316965121	0.617294225734734	0.654632618773265	0.645729889719075	0.138261017928181
cg06357561	37	17	40439501	STAT5A	NM_003152	TSS200	N_Shore	Methylated	0.28051310914197	0.288164710676052	0.307839121984158	0.534249867013092	0.48610144420733	0.549569735009745	0.241962916687258
cg06382294	37	19	12951996	MAST1	NM_014975	Body	N_Shore	Methylated	0.178909436232721	0.157608203525803	0.196871951811738	0.376889726299563	0.556179666486304	0.41701586813105	0.306153122127431
cg06385583	37	2	12596843					Methylated	0.246904022042136	0.321883532289648	0.321917648249586	0.373329266645592	0.552710506215967	0.358544216704121	0.162202861593894
cg06428163	37	13	96204856	CLDN10;CLDN10;CLDN10	NM_006984;NM_182848;NM_001160100	TSS200;Body;Body	Island	Methylated	0.159268495234849	0.110088994741	0.0993430803814076	0.159431996544496	0.584647039614786	0.508864288224745	0.382443174249415
cg06444282	37	1	20669975	VWA5B1	NM_001039500	Body	Island	Methylated	0.224245087852003	0.223875093680419	0.322952574271866	0.412817535882637	0.681548921354593	0.569931434816267	0.374064760336558
cg06454760	37	19	58570427	ZNF135;ZNF135;ZNF135;ZNF135;ZNF135	NM_001164527;NM_003436;NM_001164529;NM_007134;NM_001164530	TSS200;TSS200;TSS200;TSS200;TSS200	Island	Methylated	0.300011113061565	0.26684582126047	0.238690567384058	0.29812956527398	0.329035128513137	0.417347924813492	0.259921923324168
cg06490869	37	16	21295413	CRYM	NM_001014444	5'UTR	Island	Methylated	0.236263022494617	0.413343289525129	0.4852782873289	0.550254053209012	0.779492315006759	0.377726230091207	0.236338777026675
cg06539804	37	20	2781489	CPXM1	NM_019609	TSS1500	Island	Methylated	0.229552220775709	0.33500635604142	0.386401790321225	0.413254742650351	0.732589308021563	0.618285327064276	0.207916694334557
cg06552356	37	12	85674531	ALX1	NM_006982	Body	Island	Methylated	0.252277947806197	0.284274820166798	0.351916172644593	0.488604229238939	0.737629405945669	0.516547501501927	0.107993598061971
cg06574716	37	19	44331239	ZNF283	NM_181845	TSS1500		Methylated	0.388802469270266	0.421239449998079	0.470725825748009	0.528759455219088	0.727656293301026	0.511232630088657	0.436632606679799
cg06632027	37	4	90757378	SNCA;SNCA;SNCA;SNCA	NM_001146055;NM_000345;NM_001146054;NM_007308	5'UTR;5'UTR;5'UTR;5'UTR	N_Shore	Methylated	0.256955748786619	0.294520920119951	0.370188025247843	0.421025375164403	0.739139800497312	0.506151582447351	0.336915738157405
cg06633438	37	19	6272158	MLLT1	NM_005934	Body	Island	Methylated	0.340529617908956	0.197791635558888	0.163420002690374	0.301541827692568	0.328894353030123	0.441310078580675	0.401993044444184
cg06637774	37	11	72975702	P2RY6;P2RY6	NM_176797;NM_176796	5'UTR;5'UTR	Island	Methylated	0.414854759361011	0.341781820846584	0.363757557059703	0.558356529387482	0.539457854400864	0.68843163110881	0.354318058902111
cg06675375	37	13	79174811	POU4F1	NM_006237	3'UTR	N_Shore	Methylated	0.300219885215271	0.272371356018952	0.243532503756729	0.226677596195265	0.613283169886792	0.446906677382298	0.400537152453056
cg06679720	37	13	51417686	DLEU7	NM_198989	1stExon	Island	Methylated	0.288272314700485	0.250039308159306	0.284526870416465	0.368413444352085	0.581614577538452	0.590721469020595	0.446088894681855
cg06695663	37	22	19137968	GSC2	NM_005315	TSS200	Island	Methylated	0.290464841806334	0.296161588663389	0.298966204079641	0.292483136285456	0.676809785499118	0.482976032233355	0.293253919258226
cg06718073	37	7	142495582				S_Shore	Methylated	0.283621078538334	0.309272420455458	0.397210878293398	0.376699059964359	0.712928767028127	0.612462454661362	0.324755286790532
cg06809544	37	7	79081666	MAGI2	NM_012301	Body	Island	Methylated	0.360268742443391	0.356062439260456	0.424932184434523	0.433223056582632	0.705050392232082	0.504805200361294	0.255409369868267
cg06825142	37	11	637170	DRD4	NM_000797	TSS200	Island	Methylated	0.168308435338471	0.0690756242453713	0.0791864461250736	0.236985840003675	0.36046613543517	0.485283163501401	0.321201022659149
cg06856720	37	20	19870217	RIN2;RIN2	NM_018993;NM_018993	1stExon;5'UTR		Methylated	0.270219316755875	0.241809494235312	0.261571007858022	0.566662733714547	0.488426233941943	0.295915420769215	0.163356432450368
cg06907418	37	17	3438857	TRPV3	NM_145068	Body	Island	Methylated	0.17421562580108	0.187365466905865	0.139187822497516	0.291438029331126	0.477130540195308	0.312004334257332	0.249635872945796
cg06912252	37	9	104248926	C9orf125	NM_032342	5'UTR	Island	Methylated	0.335208859835452	0.279175437182873	0.215684127575446	0.192477532720753	0.620861317699625	0.585141353904455	0.40543782337435
cg06948294	37	14	25518624	STXBP6;STXBP6	NM_014178;NM_014178	1stExon;5'UTR	Island	Methylated	0.138699636987879	0.267942467873345	0.215132664400079	0.367572093202909	0.735596932452229	0.379074423417712	0.0723062496632527
cg06980169	37	12	111127139	HVCN1;HVCN1	NM_032369;NM_001040107	TSS200;5'UTR	Island	Methylated	0.220669934281395	0.220951700914163	0.296649392254096	0.398549628010915	0.568326385803403	0.545908853535936	0.104630185590875
cg07027116	37	1	65731738	DNAJC6	NM_014787	Body	Island	Methylated	0.221313527448299	0.251341488089043	0.341061696085775	0.506320362156616	0.801507493813062	0.592782130764188	0.0754938238891874
cg07034329	37	5	66124395	MAST4;MAST4;MAST4	NM_015183;NM_001164664;NM_198828	TSS1500;Body;Body		Methylated	0.193950890620089	0.316147950364536	0.229454583740824	0.345323399467159	0.524619442242944	0.546909493941841	0.249128893245644
cg07040834	37	3	44063541				Island	Methylated	0.211290324371894	0.164623578724993	0.241977128808095	0.217742499462761	0.537814285758881	0.603329749259997	0.340127575551294
cg07173972	37	20	61583979	SLC17A9	NM_022082	TSS200	Island	Methylated	0.266144738270799	0.0946210970775064	0.137344776238877	0.16548875192583	0.230710444125111	0.584050375569231	0.396706094569925
cg07186765	37	7	30633504	GARS	NM_002047	TSS1500	N_Shore	Methylated	0.250988137240531	0.319954957360752	0.31427474543468	0.296922257518308	0.477691804189313	0.536090458513026	0.121405099971548
cg07241568	37	9	136150823	ABO	NM_020469	TSS200	Island	Methylated	0.196409002578156	0.231973277629827	0.223349089540985	0.401168109415366	0.618831670162821	0.552673255230834	0.167952807856912
cg07246273	37	12	119212313				Island	Methylated	0.292724534777259	0.242142357807075	0.220872001639929	0.111988304011487	0.449392153968756	0.332901495351929	0.426663325008053
cg07302069	37	7	27196286	HOXA7;HOXA7	NM_006896;NM_006896	5'UTR;1stExon	Island	Methylated	0.181858744023574	0.141979055345058	0.12934744383157	0.194838921963099	0.641063645290487	0.433844921407313	0.102715781544514
cg07393736	37	3	172167810				Island	Methylated	0.195336267573375	0.178594201253756	0.189192193633541	0.458024626698872	0.69564519531668	0.542715848706278	0.337207612687697
cg07401230	37	8	9763877				Island	Methylated	0.170675541602802	0.255568254057006	0.254319899095925	0.248377156746184	0.738699529762158	0.41016316074326	0.0636680063511339
cg07413251	37	3	27771667				Island	Methylated	0.24510805454287	0.27982386912076	0.308827854196525	0.364186693779793	0.710869168584128	0.520296601463866	0.168316489612237
cg07428136	37	17	46811492				S_Shore	Methylated	0.368178805719021	0.367086611704538	0.378508688075157	0.311516516340894	0.629703031777262	0.665390083084012	0.395298716093559
cg07447922	37	1	38230827	EPHA10;EPHA10	NM_001099439;NM_173641	TSS200;TSS200	Island	Methylated	0.294023591721141	0.215578333171188	0.24572767206044	0.393672385424004	0.628043043461861	0.474643067476794	0.41244411792726
cg07475885	37	2	85107320	C2orf89	NM_001080824	Body	N_Shore	Methylated	0.209898796460364	0.120327207484781	0.178629972873122	0.230416390580073	0.499435213341327	0.523813954624655	0.220069332264902
cg07587796	37	4	111397401	ENPEP;ENPEP	NM_001977;NM_001977	1stExon;5'UTR	N_Shore	Methylated	0.351970897273301	0.246965413550763	0.337614284876388	0.416583566781604	0.51245995532979	0.464405180224022	0.332790420338223
cg07635369	37	19	48216813	EHD2	NM_014601	5'UTR	Island	Methylated	0.189618129317111	0.153409593946076	0.107495148946528	0.205926959304923	0.301941905837331	0.43988957906585	0.218115273415966
cg07684809	37	12	75728212	GLIPR1L1	NM_152779	TSS1500		Methylated	0.195133576383	0.367437911028109	0.405899642512297	0.496502808279604	0.557765251618783	0.39872013769727	0.159599461502891
cg07701237	37	6	26044220	HIST1H2BB;HIST1H3C	NM_021062;NM_003531	TSS1500;TSS1500	Island	Methylated	0.0980341301068818	0.102655094236019	0.208744485653812	0.365044812020224	0.523302087208176	0.417774232041253	0.141490097979541
cg07731304	37	1	12124114	TNFRSF8	NM_001243	Body	Island	Methylated	0.234493312096731	0.259358315830484	0.244608834853299	0.184968454433223	0.586651967970063	0.482835629569232	0.349230552400445
cg07739205	37	8	50823541	SNTG1	NM_018967	TSS1500	S_Shore	Methylated	0.268545826973074	0.324254994332141	0.407805020433776	0.436754988293863	0.634149742167997	0.594701096664373	0.215322116965682
cg07765621	37	5	178018015	COL23A1	NM_173465	TSS1500	S_Shore	Methylated	0.200246988141773	0.347495205976818	0.337182034952367	0.477840256838127	0.497414403001562	0.443711761727596	0.0942026677873642
cg07779387	37	2	95873465				Island	Methylated	0.156626198655307	0.241339903803069	0.256830546922855	0.364129448104252	0.464938320317253	0.391486716966245	0.0438212080324314
cg07835051	37	18	56935446	RAX	NM_013435	3'UTR	Island	Methylated	0.279893572530157	0.278797130476787	0.267419669235686	0.237865595409606	0.6501133350852	0.532595988082055	0.343948445622348
cg07841815	37	7	100318223	EPO	NM_000799	TSS200	Island	Methylated	0.181726965005859	0.210653153733249	0.179944197066675	0.356768036689167	0.558630922781237	0.354800592012525	0.101322171897001
cg07849944	37	16	6623738	A2BP1;A2BP1	NM_001142333;NM_018723	5'UTR;5'UTR		Methylated	0.305684702786231	0.360670095348349	0.399279382567768	0.276187462549763	0.732232130255969	0.418955753106953	0.404850230143481
cg07852757	37	10	64575442	EGR2;EGR2;EGR2;EGR2	NM_001136178;NM_000399;NM_001136179;NM_001136177	Body;Body;Body;Body	Island	Methylated	0.140569316875576	0.255917897151064	0.260775435177831	0.535976760204995	0.67070811273794	0.270312958948636	0.034134342738361
cg07897248	37	18	49866531	DCC	NM_005215	TSS200	N_Shore	Methylated	0.164861443548454	0.283003013795051	0.32691567302447	0.246711341094492	0.653298313629949	0.345818364324604	0.111614332151179
cg07914084	37	1	237205999	RYR2	NM_001035	Body	Island	Methylated	0.199974367638872	0.15861035110524	0.233636108870558	0.154082675730054	0.687846660747429	0.539003825415928	0.276607133797749
cg07920503	37	13	25745406	FAM123A;FAM123A	NM_199138;NM_152704	1stExon;1stExon	Island	Methylated	0.135638027699596	0.208889536781764	0.281202191154282	0.262816727385909	0.569557762973377	0.178546599661979	0.0891863810283984
cg07955752	37	19	30018436	VSTM2B	NM_001146339	Body	Island	Methylated	0.248454822924762	0.366653680338102	0.358570832373171	0.332015019563075	0.735212174269295	0.395916119819924	0.263521505982491
cg07956515	37	7	23053981	FAM126A	NM_032581	TSS1500	Island	Methylated	0.0545432539787409	0.201482516862795	0.250628665794555	0.455397493360253	0.604332584957051	0.138753263949396	0.0203708974581054
cg07962143	37	19	57149436				Island	Methylated	0.257655362562104	0.362001220540815	0.316814225300463	0.490066551910909	0.510193909620081	0.319915392388383	0.231670996781452
cg07997936	37	6	26183678	HIST1H2BE	NM_003523	TSS1500	N_Shore	Methylated	0.213741202424305	0.291284055042639	0.282484796096804	0.559807447478872	0.405514984364127	0.395495130579559	0.332730002968725
cg08048222	37	19	58239012	ZNF671	NM_024833	TSS200	Island	Methylated	0.0863876015397079	0.0599932018151892	0.0530413349737753	0.0592330361915858	0.208614110503116	0.17242217013052	0.518760779764666
cg08058894	37	20	42544178	TOX2;TOX2;TOX2	NM_001098796;NM_001098797;NM_032883	TSS1500;Body;TSS1500	Island	Methylated	0.242525724591555	0.285328091057792	0.303650189313023	0.41930368178111	0.666392492022887	0.495444373672752	0.191853542275735
cg08104202	37	1	169396712	C1orf114	NM_021179	TSS200	Island	Methylated	0.333444159587866	0.433703432676194	0.545124167311116	0.617624179895122	0.723165424870146	0.663318077952485	0.304206561633153
cg08110542	37	12	131199936				Island	Methylated	0.201105788162067	0.249049645523099	0.265248582461059	0.264424482196532	0.721944038846534	0.337383053841736	0.205267839272993
cg08116462	37	11	31823141	PAX6;PAX6;PAX6	NM_001604;NM_001127612;NM_000280	Body;Body;Body	S_Shore	Methylated	0.282870694396026	0.222266645530675	0.254607299861424	0.13960740359654	0.447475963905765	0.423314873449838	0.541542223125871
cg08148261	37	12	21810960	LDHB	NM_002300	TSS200	S_Shore	Methylated	0.0992093089488808	0.262709083889021	0.40270587740952	0.424459363272692	0.647367957129799	0.31152734419457	0.00654502119028254
cg08158952	37	19	57183016	ZNF835	NM_001005850	Body	Island	Methylated	0.299545354694557	0.289532395745896	0.278207096077181	0.394124336672464	0.584426295555704	0.536522952584668	0.519093041276285
cg08161323	37	4	74734762	CXCL1	NM_001511	TSS1500	N_Shore	Methylated	0.24066201024594	0.32312964048183	0.311091713399757	0.30632914065648	0.707274917288167	0.395882165468934	0.107095381490482
cg08162372	37	14	54422925	BMP4;BMP4	NM_001202;NM_130850	5'UTR;5'UTR	Island	Methylated	0.177719634706322	0.153931205049787	0.225022531075431	0.444035184890892	0.519683019137537	0.327701028982239	0.239538906441872
cg08183724	37	20	21497429				S_Shore	Methylated	0.320331310343019	0.230895637079376	0.327713958527526	0.355610690948936	0.597815062975019	0.554161254370022	0.320005786488739
cg08195512	37	17	71948430				N_Shore	Methylated	0.300626189546465	0.36413231202228	0.440012988692654	0.469325276084306	0.739437482499674	0.549335859795094	0.253309542582321
cg08214423	37	11	32354958				Island	Methylated	0.190203671198045	0.230628386067991	0.237631775319724	0.339402727825861	0.71695429636974	0.415998078769724	0.300157965257604
cg08236022	37	7	93551014	GNG11	NM_004126	TSS200		Methylated	0.255248651930929	0.284654016767894	0.310625790427089	0.388785328519865	0.63714463902052	0.376815450977027	0.142484767418588
cg08258526	37	8	49647734	EFCAB1;EFCAB1;EFCAB1;EFCAB1;EFCAB1	NM_001142857;NM_024593;NM_001142857;NM_024593;NR_024605	5'UTR;5'UTR;1stExon;1stExon;Body	Island	Methylated	0.273387001976524	0.327495373657905	0.323444431649181	0.279082003863501	0.704242814446394	0.489749369236291	0.232978292135063
cg08291098	37	20	62285239	STMN3	NM_015894	TSS1500	S_Shore	Methylated	0.207288127925351	0.218453511884589	0.195299424129383	0.213476628368119	0.341551252352464	0.469622589025215	0.171460067647055
cg08320659	37	6	26088202	HFE;HFE;HFE;HFE;HFE;HFE;HFE;HFE;HFE	NM_139010;NM_139009;NM_139008;NM_139007;NM_139006;NM_139004;NM_139003;NM_139011;NM_000410	Body;Body;Body;Body;Body;Body;Body;Body;Body		Methylated	0.096637183474568	0.128258617588789	0.122851409061539	0.246917017421808	0.364271455108221	0.320658912641694	0.13006303342516
cg08322102	37	8	77595321	ZFHX4;LOC100192378	NM_024721;NR_024360	5'UTR;Body	S_Shore	Methylated	0.270494696927211	0.242735599965967	0.280068643256291	0.407238279786951	0.649016847681514	0.545096464858585	0.270300938915648
cg08368617	37	6	134217040				Island	Methylated	0.316941102266548	0.35558475250383	0.383252098101782	0.242384353129305	0.656520019794715	0.62277981980503	0.206169813094877
cg08371391	37	20	19739935				S_Shore	Methylated	0.290802758712324	0.254534460129311	0.299400469846192	0.466915093451037	0.499415218973444	0.236673409475163	0.133694758341935
cg08382226	37	6	108440339				Island	Methylated	0.33110235892551	0.309488084814948	0.287779780412201	0.495644256123267	0.785367901117328	0.765173336644448	0.486089869427321
cg08403345	37	19	496425	MADCAM1;MADCAM1	NM_130760;NM_130762	TSS200;TSS200	Island	Methylated	0.251044745620099	0.298239145829797	0.36107516788125	0.405922366575328	0.687269215992386	0.380759924596067	0.25568543461526
cg08406370	37	16	23846893	PRKCB;PRKCB	NM_002738;NM_212535	TSS1500;TSS1500	N_Shore	Methylated	0.206143734917248	0.259194777719674	0.305631144298748	0.44227479425536	0.743161239985081	0.507889004022885	0.184331915082507
cg08409173	37	19	7853544	CLEC4GP1	NR_002931	Body	Island	Methylated	0.209214079930595	0.119660355693882	0.211804169658655	0.292257494979236	0.587322759214139	0.552812560689338	0.199773226854757
cg08493776	37	5	140529738	PCDHB6	NM_018939	TSS200	N_Shore	Methylated	0.240992955116658	0.228238631200987	0.154472857710051	0.196659194473649	0.477153256664899	0.416436481419143	0.464439004050987
cg08528626	37	2	107503728	ST6GAL2;ST6GAL2;ST6GAL2	NM_032528;NM_001142352;NM_001142351	TSS200;TSS200;TSS1500	Island	Methylated	0.249820224320273	0.35010118800724	0.370265855692813	0.554042127606721	0.558837100218739	0.405941231189783	0.126194537333991
cg08530237	37	12	22094563				Island	Methylated	0.280280440060123	0.295580891975289	0.308412321605048	0.496012909413991	0.647752130964255	0.534576614362679	0.386708382006888
cg08540945	37	7	152591698				Island	Methylated	0.210182834883187	0.325834969885116	0.348804813002284	0.349078644089395	0.663627961617172	0.300726107485645	0.171601153424335
cg08551725	37	7	30029776	SCRN1;SCRN1;SCRN1;SCRN1	NM_014766;NM_001145513;NM_001145514;NM_001145515	TSS1500;TSS200;Body;TSS1500	Island	Methylated	0.225135020579073	0.252295533269727	0.291692272973487	0.353722284304385	0.524821912917406	0.243269768305005	0.152890257613716
cg08580836	37	5	150284448	ZNF300	NM_052860	TSS200	Island	Methylated	0.338337489849568	0.365721953372338	0.370933800999534	0.367035775001467	0.720145428382858	0.330221365212268	0.336630539550364
cg08604097	37	7	8480865	NXPH1	NM_152745	Body	N_Shore	Methylated	0.402637937755068	0.461244178983656	0.551560128260448	0.672004856629671	0.757161221436438	0.640455903918146	0.367492408675265
cg08640634	37	6	108486450	NR2E1	NM_003269	TSS1500	Island	Methylated	0.315370228480148	0.328083816760612	0.338485940272092	0.295294421817527	0.69654223704048	0.49923188730926	0.10280213632795
cg08688773	37	10	23461301				Island	Methylated	0.238605777652529	0.353334430304363	0.328230054657353	0.420552663421265	0.681797031648765	0.521669443286743	0.368181951119635
cg08690031	37	2	174219209	CDCA7;CDCA7	NM_031942;NM_145810	TSS1500;TSS1500	N_Shore	Methylated	0.0717602552868713	0.198409535345995	0.149619130406498	0.440406792429153	0.175688039886051	0.19607305181383	0.0266036159360838
cg08768852	37	3	69591633				Island	Methylated	0.168775096727991	0.185570172672031	0.34671194678002	0.455284223115971	0.523210416461214	0.117705804179001	0.114425832513977
cg08782481	37	6	27839916	HIST1H3I	NM_003533	1stExon	Island	Methylated	0.219702041409119	0.275349944746094	0.259239618592602	0.491879388605489	0.534963943642065	0.361586300088404	0.237121923614512
cg08789053	37	6	28979437				Island	Methylated	0.130726659006806	0.151588232244342	0.215875146870719	0.274847326100791	0.441479924190598	0.332448125962569	0.0627621171559897
cg08812189	37	3	147110367	ZIC4;ZIC4;ZIC4;ZIC4;ZIC4	NM_001168378;NR_033118;NR_033119;NM_032153;NM_001168379	Body;TSS200;TSS200;Body;Body	Island	Methylated	0.343407374642122	0.395097229295793	0.394451713095982	0.465431723127003	0.743832165085774	0.548058118442525	0.216331545727787
cg08814405	37	7	19183753				N_Shore	Methylated	0.338623412566979	0.314589723056143	0.329230786490748	0.259884157226086	0.647127582460768	0.528154263913316	0.496886215559273
cg08835103	37	11	20178138	DBX1	NM_001029865	Body	Island	Methylated	0.271764750659365	0.283918203247801	0.270067442186189	0.42133492016107	0.677654697947425	0.579129168688355	0.352557835773836
cg08850461	37	5	87990082					Methylated	0.386494580621103	0.359894751820233	0.399346695090573	0.321711431910434	0.712676281778954	0.597554618635648	0.525242624901108
cg08869573	37	12	49297974	CCDC65;CCDC65	NM_033124;NM_033124	1stExon;5'UTR		Methylated	0.155199630438709	0.111058372855855	0.155610533857859	0.299083379839652	0.374302977346013	0.320180198095194	0.221129347907125
cg08917299	37	2	231714962				S_Shore	Methylated	0.22719769835861	0.218679176207715	0.21698945803774	0.423151705855491	0.518819551880692	0.303259508834507	0.477024176841708
cg08924203	37	21	42798747	MX1;MX1	NM_002462;NM_001144925	5'UTR;5'UTR	Island	Methylated	0.242727543864693	0.239765993071255	0.320446008731772	0.398265136414535	0.511204570051183	0.425748449956139	0.0760305632432781
cg08949339	37	12	30949073				Island	Methylated	0.223812245379663	0.292435344293846	0.276361495375383	0.461440681851916	0.814199129458645	0.536235515046874	0.216190182660443
cg08957069	37	6	28743700					Methylated	0.236604311371078	0.127609395787934	0.131102333974977	0.0885540566708422	0.303472990432015	0.390503079962883	0.308520194628066
cg09016242	37	16	51185110	SALL1;SALL1	NM_001127892;NM_002968	TSS1500;1stExon	Island	Methylated	0.27094193928288	0.323665767938305	0.420880346955282	0.537806629798468	0.745224202021645	0.442882028699003	0.306939575714312
cg09019936	37	2	162283434				N_Shore	Methylated	0.209819865633057	0.164827095818973	0.227689672527671	0.341196356716285	0.646304614670148	0.599835089593954	0.396084613783674
cg09025324	37	6	116691685	DSE;DSE	NM_013352;NM_001080976	TSS1500;5'UTR	N_Shore	Methylated	0.347536584185211	0.34688231725199	0.389786772262857	0.522987324041657	0.627623491591975	0.637896947874952	0.202566503626209
cg09034601	37	6	28175888				S_Shore	Methylated	0.254703411794365	0.179716068079583	0.161042147259307	0.196005435266258	0.537436163216211	0.484963551343249	0.382727745521507
cg09038676	37	11	67351608	GSTP1	NM_000852	Body	Island	Methylated	0.245285725340736	0.193804830135296	0.153392760939991	0.464987691616061	0.528564761105199	0.358229193698728	0.020830644775232
cg09052083	37	8	10873619	XKR6	NM_173683	Body	Island	Methylated	0.182139759597523	0.234465231437693	0.286515393390161	0.439339888771932	0.771649610016377	0.46805892881675	0.186125970723772
cg09064682	37	19	30018733	VSTM2B	NM_001146339	Body	Island	Methylated	0.313366925291102	0.382584595310482	0.427309440209311	0.436434610970198	0.718108472458092	0.504427287281751	0.348156791172865
cg09068528	37	2	211090171	ACADL;ACADL	NM_001608;NM_001608	5'UTR;1stExon	Island	Methylated	0.147112238067798	0.182565529680754	0.266044165428359	0.489815211877259	0.731779541157767	0.338619522766099	0.0409143568553354
cg09079818	37	7	155604091	SHH	NM_000193	Body	N_Shore	Methylated	0.381211533952606	0.413110528898376	0.447928235143072	0.414006579460983	0.711202513831129	0.542500495531868	0.345525748785993
cg09123188	37	15	100913934				Island	Methylated	0.268929719026655	0.264730276606619	0.319565813694539	0.404865695874318	0.66210635642245	0.485253728598387	0.149867922253111
cg09130077	37	17	46810702				Island	Methylated	0.312038368470092	0.13985865074295	0.186221757665209	0.134139975567436	0.501769060626758	0.726303776063984	0.27614414089483
cg09194159	37	17	46655588	HOXB4	NM_024015	1stExon	Island	Methylated	0.20116102185157	0.204889866821258	0.218606889606773	0.232370070667267	0.564262283405313	0.209903853196643	0.24858009526349
cg09194449	37	7	157482914	PTPRN2;PTPRN2;PTPRN2	NM_002847;NM_130842;NM_130843	Body;Body;Body	Island	Methylated	0.278468923984231	0.237122580736857	0.217773394344975	0.254247365678286	0.619673610824665	0.500025485314348	0.389305004533044
cg09208010	37	14	23305780	MMP14	NM_004995	TSS200	N_Shore	Methylated	0.376369949049091	0.26759220320617	0.290336381942034	0.475887326330327	0.475682173423017	0.491451707999897	0.237266884632241
cg09222749	37	1	75594053	LHX8	NM_001001933	TSS200	N_Shore	Methylated	0.331833843816602	0.300136116888067	0.35272582450843	0.236048533490405	0.537193584281665	0.613082873642223	0.519580137131957
cg09235539	37	1	65730481	DNAJC6;DNAJC6	NM_014787;NM_014787	5'UTR;1stExon	N_Shore	Methylated	0.330021607419507	0.436466406200209	0.559097183820956	0.550706603145363	0.736851344163665	0.459823288304511	0.151695960001144
cg09240763	37	2	200330851				S_Shore	Methylated	0.271453521820068	0.185721224713417	0.266352710177967	0.315098222091896	0.491269095603515	0.491599270421232	0.316312891986561
cg09257824	37	11	32455642	WT1;WT1;WT1;WT1	NM_024425;NM_024426;NM_000378;NM_024424	Body;Body;Body;Body	Island	Methylated	0.252650136500645	0.326813961147998	0.263593000622126	0.260915282705441	0.62106145542117	0.440836425361972	0.443327781618577
cg09260089	37	10	134599860	NKX6-2	NM_177400	TSS1500	Island	Methylated	0.214322536400488	0.300486288448306	0.319583361605323	0.455730048475641	0.730474408632596	0.518376109153551	0.238229793104677
cg09275869	37	18	44337099	ST8SIA5	NM_013305	TSS200	Island	Methylated	0.127987372192944	0.240639238701823	0.164056120186378	0.362339570345353	0.661002859384149	0.17406485749105	0.125718416132641
cg09278980	37	11	64739343				Island	Methylated	0.242924462366545	0.255492669676364	0.214013023519026	0.385663181722842	0.51242448469115	0.451420245434797	0.265241911422189
cg09313053	37	19	52873125	ZNF880	NM_001145434	TSS200	Island	Methylated	0.157520755834615	0.164490122438286	0.218977924691966	0.228926264305502	0.55992957712672	0.326676366305639	0.189239472622207
cg09353705	37	1	62761846	KANK4	NM_181712	5'UTR		Methylated	0.244347793660469	0.388631430005712	0.433693399251224	0.442041767517713	0.708888824883094	0.439758084510715	0.0212780990655868
cg09391032	37	13	28371547				Island	Methylated	0.317157655363673	0.34668342834761	0.37254946915339	0.328198621629388	0.695113756740586	0.47202649353124	0.257689438769915
cg09398550	37	3	68056976	FAM19A1	NM_213609	Body	Island	Methylated	0.315628473837173	0.358442462453612	0.378145679660968	0.513282383615815	0.762488541694591	0.673838435890191	0.105471433290736
cg09420439	37	7	27136424	HOXA1;HOXA1	NM_153620;NM_005522	TSS1500;TSS1500	Island	Methylated	0.236608756159551	0.373260623116295	0.36245765969437	0.439282808386291	0.796714874524258	0.504776664612936	0.0770212000611775
cg09474331	37	19	54926805	TTYH1;TTYH1	NM_001005367;NM_020659	1stExon;1stExon	N_Shore	Methylated	0.296192369046527	0.244713029005253	0.299007129244573	0.410774318396917	0.72491924178813	0.510204826661848	0.0975052815498392
cg09528496	37	19	3881225	ATCAY	NM_033064	5'UTR	Island	Methylated	0.33454928173101	0.308664177212415	0.303259975184242	0.24453139923209	0.585017196268037	0.492781926484096	0.319128945642836
cg09543255	37	3	170302640	SLC7A14	NM_020949	5'UTR	N_Shore	Methylated	0.286059110661571	0.394942678024009	0.359191138997581	0.509504335448453	0.745156077335274	0.489318405817829	0.245121165864837
cg09557387	37	1	207818395	CR1L	NM_175710	TSS200	Island	Methylated	0.182831717993706	0.260701434452247	0.316842783499999	0.514177657903062	0.695878383394287	0.397946203560383	0.0612695741878223
cg09605164	37	7	152622787				Island	Methylated	0.256798627672671	0.329583123547283	0.336721146528698	0.254606647803452	0.767577747081077	0.570661673532217	0.112172926532374
cg09628195	37	1	119551303				Island	Methylated	0.248355782935545	0.346228355942131	0.351430805139514	0.598545581912352	0.63108765146551	0.464194846835548	0.19843263863177
cg09650907	37	17	71224983	FAM104A;FAM104A	NM_032837;NM_001098832	Body;Body	N_Shelf	Methylated	0.111750331161457	0.130357124410819	0.129964334401342	0.068751270931668	0.273903174422198	0.26868957735482	0.407279601816656
cg09681167	37	2	237078026	GBX2	NM_001485	TSS1500	Island	Methylated	0.125569414049305	0.106113006173188	0.20466841171651	0.189152323369455	0.50037862692311	0.281815804384898	0.236770176167228
cg09695033	37	2	29337988	CLIP4	NM_024692	TSS1500	Island	Methylated	0.209842182534235	0.314744832388295	0.312136224890545	0.367777180655329	0.612396998370947	0.545526438697263	0.082440696401603
cg09747827	37	2	128181313	PROC	NM_000312	Body	Island	Methylated	0.221140735551272	0.311544557559863	0.28034845499242	0.568727621950285	0.568465457102098	0.39436330188857	0.122852997333089
cg09777525	37	17	74965708				S_Shore	Methylated	0.369510489445263	0.275473750813079	0.426128443017025	0.417500162659535	0.698239954859573	0.620951952343172	0.0819249131548167
cg09825309	37	12	124990897	NCOR2;NCOR2	NM_006312;NM_001077261	5'UTR;5'UTR		Methylated	0.35258854263637	0.296266204147932	0.3762317102268	0.390859682022894	0.495780424908466	0.333492069228837	0.323866062527212
cg09829319	37	6	10882238	GCM2	NM_004752	TSS200	N_Shore	Methylated	0.281659177913502	0.204733779974778	0.234741255778857	0.412462206011018	0.733981164158652	0.639441448051155	0.167812421248592
cg09884341	37	5	87974464	LOC645323;LOC645323	NR_015436;NR_024383	Body;TSS1500	N_Shore	Methylated	0.304910943887697	0.289626258562661	0.322689042932944	0.439973548589619	0.684778378129182	0.588961690671094	0.353952339180298
cg09924064	37	17	31618873	ACCN1;ACCN1	NM_183377;NM_001094	1stExon;Body	Island	Methylated	0.215148210952066	0.232746999517076	0.235627101633607	0.282867561032314	0.588683642120493	0.366779589672718	0.30624608859507
cg09971314	37	6	28415023					Methylated	0.372087433183547	0.318637383108726	0.39139923872668	0.297968006187401	0.677713391974274	0.532519580069081	0.434748878001058
cg09987651	37	6	27463667				S_Shore	Methylated	0.160272811220321	0.243993520248183	0.256932245306884	0.289169863824052	0.589490068890214	0.449620915785333	0.393853712613701
cg10028666	37	10	135050775	VENTX	NM_014468	TSS1500	Island	Methylated	0.26669614738533	0.235622181824908	0.244922027039309	0.224028316202595	0.615817523745007	0.364453640928776	0.24350647027316
cg10077746	37	12	89743788	DUSP6;DUSP6	NM_001946;NM_022652	Body;Body	N_Shore	Methylated	0.225652037832314	0.212973684295766	0.294875627655658	0.424910610531359	0.42064534816172	0.142848453177499	0.180020624768321
cg10148473	37	12	75601824	KCNC2;KCNC2;KCNC2	NM_153748;NM_139137;NM_139136	5'UTR;5'UTR;5'UTR	N_Shore	Methylated	0.19771077662629	0.169258546829297	0.127213490219293	0.222072720445335	0.49546006321297	0.580411252614224	0.420074434969872
cg10168149	37	2	200335558	FLJ32063	NR_026830	Body	Island	Methylated	0.34503953266114	0.364098636412358	0.434988612812743	0.457597834521335	0.690361368068588	0.613711770710726	0.484108349047898
cg10182317	37	6	123317487	CLVS2	NM_001010852	TSS200	Island	Methylated	0.329129138310004	0.371217148228945	0.401680553947161	0.399479442127111	0.732802181363155	0.626460127542247	0.183146569484572
cg10203211	37	4	185018682	ENPP6	NM_153343	Body	Island	Methylated	0.362669699440907	0.320296097417259	0.333733047562674	0.305097265513952	0.606364907993415	0.468293995951491	0.17707300960818
cg10245879	37	7	98247758	NPTX2	NM_002523	Body	Island	Methylated	0.299724764908931	0.314060996009425	0.350758591429056	0.330653139098707	0.652902139883248	0.443589916375471	0.400592218041751
cg10249375	37	1	63795934				Island	Methylated	0.287753843315778	0.206009012842282	0.319952306029181	0.356156087815214	0.632381617124912	0.572525758752245	0.518430750049468
cg10296410	37	22	42095368	MEI1	NM_152513	TSS200	N_Shore	Methylated	0.159846418158852	0.209446212690977	0.20696862049901	0.300071228009927	0.61858727399442	0.489455613554899	0.352623879700763
cg10318063	37	14	42075122				N_Shore	Methylated	0.294604373329156	0.317300719272139	0.292304449057292	0.484887448699014	0.606643638734656	0.545580564090124	0.247531633439988
cg10327400	37	14	42075406	LRFN5	NM_152447	TSS1500	N_Shore	Methylated	0.301166332945857	0.248923132093178	0.372483122316667	0.477144843734529	0.710349681021855	0.567082013676935	0.220070415240448
cg10358981	37	13	25621553				Island	Methylated	0.207091619303416	0.276418691759357	0.266851925549414	0.336682414919357	0.57779488623758	0.410863394013872	0.215891463526778
cg10380362	37	6	30646949	KIAA1949;KIAA1949	NM_001134870;NM_133471	Body;Body		Methylated	0.216571156420861	0.350840060428337	0.388479134426426	0.560706329401905	0.555662644550697	0.346675983428219	0.274166147003537
cg10390058	37	18	74962794	GALR1	NM_001480	1stExon	Island	Methylated	0.253151533616509	0.279352253636948	0.298636926066728	0.316759986680089	0.642228417891718	0.551233366937142	0.325177418915564
cg10406295	37	8	41167113	SFRP1	NM_003012	TSS200	Island	Methylated	0.213993758371104	0.250260731330881	0.310849450875472	0.407253597427196	0.614179431140994	0.414255533477687	0.0445362828320343
cg10443049	37	7	8481537	NXPH1	NM_152745	Body	N_Shore	Methylated	0.376866837191682	0.400630586315545	0.509962253074064	0.657986892943235	0.785012230735041	0.707969978404947	0.499568466361804
cg10481065	37	20	37357371	SLC32A1	NM_080552	3'UTR	Island	Methylated	0.300065893255576	0.289899339616537	0.327028527863314	0.31062964897963	0.666636839554522	0.579443854096155	0.445293800527459
cg10490206	37	19	17798846	UNC13A	NM_001080421	Body	Island	Methylated	0.217679336716789	0.299476703001503	0.358211001283397	0.56951472043523	0.712543946289465	0.397754865502867	0.299148237162787
cg10504885	37	1	27358363					Methylated	0.325888775455202	0.273252079954801	0.240359645029743	0.499971789960331	0.351249044255144	0.573424766844023	0.208421240450563
cg10539507	37	4	85420782	NKX6-1	NM_006168	TSS1500	Island	Methylated	0.280459369372438	0.394324810152219	0.382305343638289	0.494124153527902	0.674178824847354	0.451832989907941	0.133001089891409
cg10575261	37	5	178368160	ZNF454	NM_182594	TSS200	Island	Methylated	0.328124900972648	0.418574062679216	0.419847870230512	0.413415215175289	0.76677093137425	0.462451545193646	0.122067493516875
cg10580144	37	2	61372316	C2orf74;C2orf74	NM_001143960;NM_001143960	5'UTR;1stExon		Methylated	0.183850726986151	0.232277121499011	0.313725874483982	0.32821857268178	0.449917067888742	0.318187001853559	0.241553876675641
cg10599900	37	20	30063036	REM1	NM_014012	TSS200	Island	Methylated	0.264783331025486	0.196429873313849	0.238929754970788	0.221297636346486	0.532077715161544	0.429699261761353	0.0701318788050993
cg10601582	37	19	22605234	ZNF98	NM_001098626	TSS200		Methylated	0.282578149761199	0.211474606046542	0.319771405120241	0.280938089841068	0.407067488490321	0.44329810481811	0.334936614678279
cg10614021	37	12	14134486	GRIN2B	NM_000834	TSS1500	N_Shore	Methylated	0.164146122548843	0.20819734409546	0.282827501282793	0.378741847581273	0.748245433554904	0.38185339024448	0.0645316100182574
cg10659382	37	7	155166856				Island	Methylated	0.161344127413777	0.159177229934261	0.229372664406247	0.285679214505151	0.661069612156299	0.447992700907012	0.203936861176669
cg10659464	37	11	2161445	INS-IGF2;IGF2AS;IGF2;IGF2;IGF2AS;IGF2	NR_003512;NR_028044;NM_001127598;NM_001007139;NR_028043;NM_000612	Body;TSS1500;Body;5'UTR;TSS1500;TSS1500	Island	Methylated	0.2739181912946	0.163472187081817	0.2348098682775	0.189734978206638	0.511869704939405	0.419602605658314	0.275963869301488
cg10699857	37	4	111532996				Island	Methylated	0.309589607435421	0.333993718661967	0.328994188085867	0.375444264360361	0.657511488454016	0.606893260747371	0.319365730638053
cg10725720	37	6	55039232	HCRTR2;HCRTR2	NM_001526;NM_001526	5'UTR;1stExon	Island	Methylated	0.240816346607717	0.222591594010891	0.307481510209754	0.375839074478137	0.561359554486418	0.551084326461043	0.238805492299126
cg10748355	37	3	62861796	CADPS;CADPS;CADPS	NM_183393;NM_003716;NM_183394	TSS1500;TSS1500;TSS1500	S_Shore	Methylated	0.300239936743025	0.365064006215738	0.374360885240844	0.460726699906572	0.75471053924963	0.55079903689561	0.385635569975602
cg10757144	37	5	140625237	PCDHB15	NM_018935	1stExon	N_Shore	Methylated	0.295387923098288	0.234509481843032	0.260828823464805	0.218919620222693	0.530231375238435	0.584990977977775	0.505825449731776
cg10794285	37	18	28622024	DSC3;DSC3	NM_024423;NM_001941	Body;Body	Island	Methylated	0.186487925639629	0.17671010585776	0.216579961910708	0.319014785592705	0.593597806202662	0.508316306374865	0.0929283037888914
cg10800833	37	4	57521657	HOPX;HOPX;HOPX;HOPX;HOPX	NM_139212;NM_139211;NM_032495;NM_001145460;NM_001145459	Body;Body;Body;Body;Body	Island	Methylated	0.328526872594005	0.245081359711911	0.333555731173285	0.541251411897987	0.670066608056616	0.638019084285918	0.166334033836928
cg10835584	37	18	55108852	ONECUT2	NM_004852	Body	Island	Methylated	0.159818906219215	0.270596299942339	0.226141459128573	0.321760499259056	0.640446376876095	0.450707470960651	0.38585292854586
cg10838385	37	14	26674370				Island	Methylated	0.198882741887786	0.273434875715099	0.306336497652997	0.457914120088606	0.713132698643919	0.43581382901257	0.144692668634286
cg10852609	37	14	88790092	KCNK10;KCNK10	NM_021161;NM_138317	Body;TSS1500	Island	Methylated	0.118489328851784	0.153395895209673	0.24655716318396	0.322599834729475	0.718870072352075	0.352971448127821	0.030050744887695
cg10888941	37	2	118981391				N_Shore	Methylated	0.288862172349046	0.363336475780864	0.378378717342404	0.396748211069724	0.678429297302041	0.58506619003494	0.23111233985902
cg10896862	37	1	161275561	MPZ	NM_000530	3'UTR		Methylated	0.341949134363575	0.376240300900365	0.48794900097251	0.550889715461198	0.776110250273828	0.727737727903977	0.439618863492227
cg10927178	37	20	56883965	RAB22A;PPP4R1L	NM_020673;NR_003505	TSS1500;Body	N_Shore	Methylated	0.315369052068842	0.357165531244187	0.35085274193738	0.487704391901641	0.631727693313402	0.41700014748749	0.233753989449851
cg10940462	37	11	64479015	NRXN2;NRXN2	NM_138732;NM_015080	Body;Body	Island	Methylated	0.321942685455932	0.363110950753006	0.450043082020566	0.578698102400314	0.749633580960522	0.663701437856314	0.359565886264377
cg10945079	37	2	162283856				Island	Methylated	0.269632002756975	0.324947028998979	0.306389596895168	0.396440009731106	0.704017717827831	0.54517414828974	0.389264246786566
cg10978355	37	5	80529340	RNU5E;RNU5D;CKMT2;CKMT2;CKMT2	NR_002754;NR_002755;NM_001099736;NM_001099735;NM_001825	Body;Body;5'UTR;5'UTR;5'UTR		Methylated	0.356062536518039	0.28175398012342	0.235267537436307	0.386712009188092	0.537402694967419	0.435225764671493	0.283132333334885
cg10989897	37	1	50513645	ELAVL4	NM_001144777	TSS200	Island	Methylated	0.129116695902811	0.145480739770449	0.107291072209186	0.206372241033657	0.493366745930911	0.203069710080807	0.394956799649444
cg11012061	37	5	145722468				Island	Methylated	0.355073257423624	0.34345231585388	0.406217151876274	0.478421332684403	0.699736235250501	0.63085559090996	0.401621009674933
cg11117945	37	20	45524714	EYA2;EYA2	NM_172110;NM_005244	5'UTR;5'UTR	S_Shore	Methylated	0.276328987368098	0.310553623182991	0.328814843832206	0.401198609582457	0.549263160115576	0.352072360367949	0.195723346635063
cg11155687	37	12	63025589				Island	Methylated	0.294659003953584	0.32805022990174	0.429708280748063	0.449125604559807	0.705246853128532	0.534229751035173	0.180153268808697
cg11164145	37	17	37783689	PPP1R1B;PPP1R1B	NM_032192;NM_181505	1stExon;TSS1500	Island	Methylated	0.230801697755088	0.112150162378008	0.109559652897979	0.255655220968094	0.343193879266864	0.322751158584664	0.10440740240789
cg11182518	37	5	55117965				Island	Methylated	0.302231027298901	0.264813745465279	0.274023095217191	0.43874345987374	0.615706002095017	0.626703610953606	0.278800889477366
cg11193865	37	14	101193038	DLK1	NM_003836	TSS1500	Island	Methylated	0.144094783058118	0.217057848011515	0.297942339290343	0.353682787834061	0.541230880248741	0.338349308165445	0.290720129973066
cg11199770	37	19	31841663	TSHZ3	NM_020856	TSS1500	Island	Methylated	0.0551627562218172	0.0538138487784492	0.0222170073149214	0.107011637188517	0.114543003063768	0.169017534982826	0.260997838301176
cg11202265	37	7	158362907	PTPRN2;PTPRN2;PTPRN2	NM_002847;NM_130842;NM_130843	Body;Body;Body	Island	Methylated	0.304044159983929	0.369621530306623	0.368161669208436	0.426856040136681	0.721376878870089	0.565897353894955	0.438132734230203
cg11205072	37	6	28510306					Methylated	0.231938592784578	0.363409836708667	0.430550075296167	0.386249288870067	0.760031303637386	0.413880759772291	0.339809044281432
cg11231715	37	1	224528877					Methylated	0.245528864253776	0.156513499786896	0.146113063214926	0.195012775466929	0.44393493045368	0.528595367518182	0.15054137558353
cg11241436	37	1	183386728	NMNAT2	NM_015039	Body	Island	Methylated	0.239503451909229	0.237740363345129	0.263942512737416	0.391319845177316	0.773519654646358	0.500701640050075	0.113571335961986
cg11269599	37	19	52391304	ZNF577;ZNF577;ZNF577	NR_024181;NM_032679;NM_001135590	TSS200;TSS200;TSS200	Island	Methylated	0.230876825365016	0.24752244059998	0.190628908325547	0.301972957983521	0.259372144170066	0.30243871762324	0.205676521026169
cg11337945	37	5	2755158	C5orf38	NM_178569	3'UTR	Island	Methylated	0.257135924986502	0.286173150701209	0.290412578387348	0.580742168841163	0.759834382219121	0.50785096766234	0.0829783609894628
cg11354906	37	4	154710371	SFRP2	NM_003013	TSS200	Island	Methylated	0.225870188005616	0.259157176907475	0.306588402198833	0.426341477990312	0.687792031807211	0.530158496023033	0.0816567292417965
cg11381539	37	7	71801535	CALN1;CALN1	NM_001017440;NM_031468	5'UTR;Body	Island	Methylated	0.237381791498011	0.344646770021295	0.298788726877788	0.215004278216637	0.715490535867351	0.458177834858078	0.343906858507095
cg11389764	37	12	101111593				Island	Methylated	0.247090927920726	0.21923977681432	0.196705981116458	0.288492834406912	0.757168206499483	0.546334097980072	0.123234320979056
cg11432790	37	2	290382				S_Shore	Methylated	0.333503471594565	0.412420101438022	0.406564228725034	0.504582278971379	0.660454626007323	0.558635748991484	0.305969031400279
cg11438011	37	5	148033882	HTR4;HTR4;HTR4;HTR4;HTR4;HTR4;HTR4	NM_001040171;NM_001040174;NM_001040169;NM_199453;NM_001040172;NM_000870;NM_001040173	TSS200;TSS200;TSS200;TSS200;TSS200;TSS200;TSS200	Island	Methylated	0.322961601456592	0.221938049327046	0.345533840928841	0.465553920019297	0.645765118828741	0.415722738536851	0.19415502243336
cg11510523	37	19	12306136				Island	Methylated	0.291415949257033	0.184343103151343	0.197901398268698	0.250016588088898	0.278479416615409	0.506359608115946	0.382862986719288
cg11544692	37	11	66059164	TMEM151A	NM_153266	TSS1500	N_Shore	Methylated	0.203392666894249	0.270230624674704	0.283179461890958	0.453541703746104	0.632374198692331	0.228706925099509	0.152125462733966
cg11563383	37	5	87983620				N_Shore	Methylated	0.311883144703017	0.352880107538152	0.261946692887435	0.291838657442404	0.632863208604346	0.4118923581446	0.412097881641045
cg11600596	37	2	2617199					Methylated	0.247529657181335	0.315481609973174	0.306304594701129	0.205585513113793	0.618410701117697	0.266728961708578	0.237986902236159
cg11608147	37	4	85423065				Island	Methylated	0.249647147098517	0.2392581158344	0.29862404314432	0.424662915449764	0.677208878065823	0.48902907157683	0.331342680635754
cg11657808	37	1	237205950	RYR2	NM_001035	Body	Island	Methylated	0.281463807281875	0.280404597730071	0.292054066728561	0.184278982166897	0.66658030912511	0.547082971606738	0.338976914112035
cg11718030	37	11	27744363	BDNF	NM_170731	TSS1500	Island	Methylated	0.307856939097066	0.40048111409214	0.402395867214736	0.446283944907134	0.700037297572824	0.546849806464791	0.217712411630873
cg11752769	37	1	207818423	CR1L	NM_175710	TSS200	Island	Methylated	0.195924351401446	0.303644754904969	0.320893283468949	0.500617233893679	0.60741777265186	0.378351016290698	0.0809823802807508
cg11782635	37	5	169930919	KCNIP1;KCNIP1;KCNIP1	NM_014592;NM_001034837;NM_001034838	TSS200;TSS200;Body	N_Shore	Methylated	0.280434071660984	0.345166234197831	0.357118960189714	0.327687370759454	0.722259554953797	0.400176041080022	0.0839135434823997
cg11791751	37	1	13910138	PDPN;PDPN	NM_198389;NM_006474	TSS200;TSS200	Island	Methylated	0.258376833802049	0.276979891160107	0.359857577461377	0.337699948702585	0.726593092919307	0.592711086238566	0.136256537815112
cg11814235	37	18	28621490	DSC3;DSC3	NM_024423;NM_001941	Body;Body	Island	Methylated	0.331453181470306	0.387667998050241	0.498882765643673	0.555406305073819	0.804454026356199	0.607654530173707	0.140564235323464
cg11824956	37	1	181286843				N_Shore	Methylated	0.245259459020758	0.340289970724278	0.300754239904023	0.364912283931723	0.778177512861932	0.38486175478287	0.182863367418943
cg11869628	37	15	83240788	CPEB1;CPEB1;CPEB1;CPEB1	NM_001079534;NM_001079533;NM_001079535;NM_030594	TSS1500;TSS1500;TSS1500;Body		Methylated	0.253085430529241	0.180255330164006	0.209404127889557	0.325387888813683	0.388874404664989	0.433408786392024	0.144934549949568
cg11870560	37	13	112709480				N_Shore	Methylated	0.219438635792054	0.227303147376443	0.201228694487179	0.168757467188384	0.53754410777401	0.307490899891302	0.412336684667706
cg11871421	37	17	6679476	FBXO39	NM_153230	TSS200	Island	Methylated	0.372827444626377	0.315755098163571	0.344099397523143	0.388058200330093	0.760286205831516	0.68835902553707	0.205243260010254
cg11877382	37	12	129338939	GLT1D1	NM_144669	Body	S_Shore	Methylated	0.35207705725323	0.390812714243481	0.376339878685154	0.34722795708745	0.658172103723996	0.443514642358365	0.38952515015672
cg11905007	37	3	62861071	CADPS;CADPS;CADPS	NM_003716;NM_183394;NM_183393	TSS200;TSS200;TSS200	Island	Methylated	0.300164795436843	0.456290503005235	0.477290316148472	0.415627216788002	0.806200463019651	0.556188845682353	0.197643540819762
cg11947981	37	2	182322749	ITGA4	NM_000885	Body	Island	Methylated	0.183170023393261	0.312944748561034	0.24972687241402	0.490119978333067	0.755481691359685	0.538653346985267	0.102309121659044
cg11957331	37	19	42828156	TMEM145	NM_173633	Body	Island	Methylated	0.288659701940687	0.309002676792272	0.42436891896174	0.61861899164987	0.668042081476807	0.594889154089997	0.52614690085721
cg11992375	37	6	27840957	HIST1H4L;HIST1H3I;HIST1H4L	NM_003546;NM_003533;NM_003546	1stExon;TSS1500;3'UTR	N_Shore	Methylated	0.1382305219432	0.149996062636077	0.183903440445399	0.451738973625515	0.681108206272095	0.373627497488433	0.100804611224438
cg12060744	37	19	58095581	ZIK1	NM_001010879	TSS200	Island	Methylated	0.26417082488438	0.263539461929787	0.370460030943325	0.345169110342997	0.639294666379724	0.597498088887358	0.295926766340248
cg12065840	37	8	121138133	COL14A1	NM_021110	5'UTR	S_Shore	Methylated	0.31550567848006	0.274983724429025	0.26835636527354	0.390609298199683	0.597977703463535	0.701042072290801	0.398063666306166
cg12071328	37	11	20690930	NELL1;NELL1	NM_201551;NM_006157	TSS200;TSS200	Island	Methylated	0.277906575983887	0.321369826305182	0.35404690559297	0.392345366947433	0.63521329561418	0.477352601578821	0.210809041879375
cg12124386	37	1	190444776	FAM5C	NM_199051	5'UTR		Methylated	0.237241283803613	0.308721499278086	0.314414891514465	0.458652830878167	0.630998989834175	0.448205644987277	0.307562745502987
cg12124922	37	1	158150649	CD1D	NM_001766	5'UTR	Island	Methylated	0.196895762707188	0.222477986357613	0.323909378009429	0.161601900539141	0.761672148550981	0.265012030513808	0.121490607308503
cg12138678	37	13	43566618	EPSTI1;EPSTI1	NM_033255;NM_001002264	TSS1500;TSS1500	S_Shore	Methylated	0.264911046530159	0.39126176870822	0.489171873203388	0.410275082919876	0.776253773035487	0.576468352015701	0.372577317652044
cg12140975	37	1	33351568	HPCA	NM_002143	TSS1500	N_Shore	Methylated	0.184057466647863	0.199332249508964	0.129920739495915	0.261139351224913	0.422753948493817	0.43392730934624	0.185822822413402
cg12158926	37	17	64830995				N_Shore	Methylated	0.314651769854966	0.25228684282387	0.286078749374959	0.315592177122388	0.570595567470824	0.532106391158281	0.303716049203712
cg12350762	37	18	55106285	ONECUT2	NM_004852	Body	Island	Methylated	0.168775290736501	0.363955389368289	0.304518269338655	0.422501683132878	0.673622877153683	0.408729286712428	0.377085937680707
cg12356890	37	10	11059727	CUGBP2;CUGBP2	NM_001025077;NM_006561	Body;TSS200	Island	Methylated	0.133236028444914	0.155947313812031	0.236127606604093	0.546810111851247	0.705357436845993	0.342773096715035	0.0482134441922237
cg12376086	37	15	68260520				Island	Methylated	0.224464546008531	0.196227433005493	0.203981951010197	0.21586812636251	0.36435141326431	0.605919039084152	0.0784957527110475
cg12408601	37	6	27841665	HIST1H4L	NM_003546	TSS1500	S_Shore	Methylated	0.250211713656939	0.275933720928919	0.360217836662855	0.519517164254878	0.746340244143637	0.449601223432979	0.172116280828879
cg12440549	37	13	28541477	CDX2	NM_001265	Body	N_Shore	Methylated	0.238702437527109	0.312144863431709	0.273254729367597	0.397453304228709	0.596677956238714	0.44947824804084	0.37960793186982
cg12441126	37	7	751962	PRKAR1B;PRKAR1B;PRKAR1B;PRKAR1B;PRKAR1B;PRKAR1B	NM_002735;NM_001164760;NM_001164761;NM_001164762;NM_001164759;NM_001164758	5'UTR;5'UTR;5'UTR;5'UTR;5'UTR;5'UTR	Island	Methylated	0.285528559112691	0.181986305174442	0.191162530453205	0.369965834132796	0.361622915902216	0.532566213521925	0.21510232898085
cg12456714	37	5	16180393	2011-03-01	NM_001102562	TSS1500	Island	Methylated	0.288285701923036	0.353285155730914	0.419695751480842	0.515695874864319	0.642708305126747	0.561722603197029	0.357044038782312
cg12513505	37	18	13868447				N_Shore	Methylated	0.336552777450671	0.439451621958684	0.371209485129787	0.367875974639285	0.650155777195497	0.611114378135974	0.112696381791522
cg12534216	37	6	30095570				Island	Methylated	0.221307654481611	0.129609774172635	0.124820678531014	0.152413119565402	0.35394931462824	0.457942587235502	0.476677833255563
cg12588279	37	6	26043732	HIST1H2BB	NM_021062	1stExon	N_Shore	Methylated	0.23768262441564	0.234860810739017	0.301125832258061	0.461452419541493	0.633681720702033	0.443221461598369	0.247509272774453
cg12646385	37	5	173846180					Methylated	0.232847124896982	0.255865047624474	0.341194377428186	0.315454441395846	0.482466539779872	0.40027203581063	0.271132018664804
cg12665460	37	19	52956657	ZNF578	NM_001099694	TSS200	Island	Methylated	0.347493759258473	0.399247916906263	0.471492359207713	0.496488912055592	0.67674277880601	0.542242899721985	0.425533943362215
cg12699371	37	18	74961424	GALR1	NM_001480	TSS1500	N_Shore	Methylated	0.317532874327779	0.409302480527269	0.414062922235294	0.495834514714791	0.776684013798886	0.566414646322169	0.306591310644137
cg12710899	37	14	57261702				Island	Methylated	0.242360448123089	0.239431895508701	0.247862659592995	0.305011450968027	0.648702005597208	0.508263690845148	0.34842220411117
cg12741420	37	6	392131	IRF4	NM_002460	5'UTR	Island	Methylated	0.31841348879973	0.319529152500965	0.331324608900262	0.254182647965356	0.593455836659833	0.577316908002441	0.2822657376475
cg12744311	37	19	23386650				Island	Methylated	0.323293529504694	0.324977688389006	0.352155972861007	0.370887037253277	0.659771517537248	0.546114662544821	0.376149686088661
cg12754421	37	11	105480790	GRIA4;GRIA4;GRIA4;GRIA4	NM_001077244;NM_001077243;NM_000829;NM_001112812	TSS200;TSS200;TSS200;TSS1500	N_Shore	Methylated	0.335505750245789	0.412566679845475	0.378953682269229	0.486857754846951	0.759655714082612	0.519915810203824	0.204357302624817
cg12800698	37	13	28491809				Island	Methylated	0.173128908002298	0.24144611297469	0.258957470023967	0.198569617940762	0.457321711353812	0.444414343408275	0.322098135081559
cg12820681	37	7	155166290				Island	Methylated	0.264371335678427	0.305797287214176	0.411932847151822	0.476102127226392	0.730534074703691	0.561186319842866	0.307721833905117
cg12836959	37	3	147098568					Methylated	0.370180426822402	0.418589314624321	0.432023065707901	0.456670184158522	0.752174173689811	0.547781921249442	0.592536146168587
cg12905261	37	3	128564782				Island	Methylated	0.088848567806783	0.0807781607617825	0.136380744797427	0.153629533649795	0.280299114776988	0.168688679913696	0.206809929186853
cg12907959	37	22	36552828	APOL3;APOL3;APOL3;APOL3;APOL3;APOL3	NM_145641;NR_027834;NM_145640;NR_027835;NM_145642;NR_027833	5'UTR;Body;Body;Body;5'UTR;Body		Methylated	0.110761793080828	0.0166005784003981	0.0409690154036921	0.0715351635985575	0.14104231992041	0.358189457727399	0.259719410531416
cg12919006	37	2	124782713	CNTNAP5	NM_130773	TSS200	Island	Methylated	0.206553593792326	0.223873267819287	0.236900752039418	0.393472811095801	0.54637993690454	0.386784206752151	0.3087518036023
cg12989934	37	5	170108187	KCNIP1;KCNIP1;KCNIP1	NM_001034837;NM_014592;NM_001034838	Body;Body;Body		Methylated	0.200751703993197	0.330724158713488	0.318312562575849	0.214302883010659	0.748050062036189	0.411128264898862	0.110290387240982
cg13021333	37	6	6004207	NRN1	NM_016588	Body	Island	Methylated	0.300450217963267	0.367850447349878	0.362420905168774	0.407311831916907	0.757444803205768	0.567796007587164	0.156586776291906
cg13032463	37	6	166582585	T	NM_003181	TSS1500	Island	Methylated	0.289795334848381	0.253366770228012	0.211321873562241	0.232416185791036	0.573116396993258	0.59090890534185	0.38672930670331
cg13096208	37	18	55019843	ST8SIA3;ST8SIA3	NM_015879;NM_015879	1stExon;5'UTR	Island	Methylated	0.341499879633348	0.414492336393005	0.434631244320869	0.495802471320128	0.746243637509225	0.654534808938964	0.508308289335815
cg13097407	37	6	43276658	CRIP3	NM_206922	TSS200	Island	Methylated	0.158332929177303	0.111315721144051	0.187773223112133	0.43546279227656	0.567337282629489	0.345781137134083	0.0340333180124947
cg13102079	37	7	136554731	CHRM2;CHRM2;CHRM2;CHRM2;CHRM2;CHRM2;CHRM2;CHRM2	NM_001006631;NM_000739;NM_001006627;NM_001006628;NM_001006629;NM_001006632;NM_001006630;NM_001006626	5'UTR;5'UTR;5'UTR;5'UTR;5'UTR;5'UTR;5'UTR;5'UTR	Island	Methylated	0.342404769928232	0.434882488856553	0.380478809950737	0.400522802689361	0.610209513231731	0.5083427374233	0.389934480432467
cg13144484	37	14	101543886					Methylated	0.274578752509023	0.261365243587414	0.390275959762084	0.47213452151037	0.766331235557878	0.725186515108265	0.302279023171186
cg13187764	37	6	28677521					Methylated	0.341122337837024	0.296367410955399	0.33050293257459	0.339093051184624	0.695182103344568	0.553855850196323	0.439996663159423
cg13206017	37	3	187388225	SST	NM_001048	TSS200	S_Shore	Methylated	0.206835185396096	0.276920882406003	0.259609237617073	0.20992525294558	0.464624852929611	0.441935413818348	0.41477826842726
cg13262687	37	4	147559579	POU4F2	NM_004575	TSS1500	Island	Methylated	0.244924027171684	0.393986417514398	0.356504807389144	0.418822512524363	0.740161394329844	0.559572390009541	0.240461822360898
cg13267264	37	8	70983600	PRDM14	NM_024504	TSS200	Island	Methylated	0.341183536781956	0.312977591092097	0.43114764837051	0.475443700297231	0.702121483382004	0.662752477283815	0.364365169216017
cg13270873	37	8	116660311	TRPS1	NM_014112	5'UTR	N_Shore	Methylated	0.13694050500546	0.13941204909206	0.132775889531449	0.173253690241459	0.124341644545467	0.475157799873165	0.24188736318003
cg13304665	37	22	22862802	ZNF280B	NM_080764	5'UTR	Island	Methylated	0.241472659828286	0.315115492750408	0.328497140784313	0.430021276452075	0.675513122584718	0.522292745940848	0.141379974155374
cg13356896	37	2	198650987	BOLL;BOLL	NM_197970;NM_033030	TSS200;TSS1500	Island	Methylated	0.266325058113837	0.206780958679622	0.258946378519676	0.443644988185196	0.530762322934736	0.580204134034048	0.395920961797911
cg13409645	37	19	55866261	COX6B2	NM_144613	TSS200	Island	Methylated	0.155921333335861	0.274195176348295	0.337158597594864	0.442479572473049	0.4643422734492	0.281007228169537	0.0888218025146811
cg13412498	37	9	36037340	RECK	NM_021111	Body	Island	Methylated	0.146351203947664	0.338605690431959	0.34063100972846	0.521287899678528	0.744212218209563	0.395989120810415	0.0206129775038494
cg13434989	37	13	78493305	EDNRB;EDNRB;EDNRB	NM_003991;NM_000115;NM_001122659	TSS1500;5'UTR;TSS1500	Island	Methylated	0.162583672420764	0.390703850887041	0.274136447559331	0.313303752542723	0.730767313214834	0.435876254268632	0.0483977621486561
cg13441766	37	5	134376442				Island	Methylated	0.252496217708974	0.256682015667391	0.285907065580313	0.408314945950856	0.55976614826421	0.5697731932428	0.440113838927479
cg13445796	37	11	20181725	DBX1	NM_001029865	1stExon	Island	Methylated	0.366068517063152	0.37293672376131	0.397012551044611	0.387438117380521	0.686699605130283	0.559589421244982	0.439912318385783
cg13478928	37	1	75596724	LHX8	NM_001001933	Body	Island	Methylated	0.370835194426027	0.345766348442856	0.391148309077672	0.368875938762396	0.645016830857917	0.681919482138488	0.488274352743109
cg13484549	37	19	49646179	PPFIA3	NM_003660	Body	Island	Methylated	0.124638321404282	0.0651416461791118	0.0433697897505968	0.0824392596875227	0.260467442907079	0.302237719170572	0.379251674994744
cg13574390	37	1	156815274	NTRK1;INSRR	NM_001007792;NM_014215	Body;Body	Island	Methylated	0.236760550512388	0.278332886447597	0.311222934411923	0.388793760151881	0.602180250832871	0.642322888219871	0.436145412645318
cg13575161	37	12	4381792	CCND2	NM_001759	TSS1500	Island	Methylated	0.114010161743727	0.314134878739175	0.27629721253032	0.490425016271254	0.526967894530022	0.214790505418058	0.189694587831299
cg13577076	37	7	752456	PRKAR1B;PRKAR1B;PRKAR1B;PRKAR1B;PRKAR1B;PRKAR1B	NM_001164760;NM_001164761;NM_002735;NM_001164762;NM_001164759;NM_001164758	5'UTR;5'UTR;TSS1500;5'UTR;5'UTR;5'UTR	S_Shore	Methylated	0.261151941396414	0.241313701200535	0.279777953787668	0.369856190618037	0.604488849434248	0.589550234196703	0.160225559078362
cg13594075	37	2	51259807	NRXN1;NRXN1	NM_004801;NM_001135659	TSS200;TSS200		Methylated	0.362006243268569	0.356251892672456	0.503619921357819	0.510856312710393	0.694367738834739	0.682056071328367	0.327652030957824
cg13696490	37	3	151488006	LOC201651	NR_026915	TSS1500		Methylated	0.39134831650659	0.498396338453506	0.418995110232348	0.491828687453453	0.612345312070822	0.510161138255202	0.230942870185372
cg13732857	37	2	45029729				Island	Methylated	0.315638973960818	0.417717731599956	0.494363907112204	0.487649536370718	0.791387318338998	0.561249684247581	0.130315791652269
cg13752828	37	17	46816630					Methylated	0.292290460858188	0.279265810304472	0.275749525849367	0.268266683622471	0.529279492871408	0.611105458738201	0.373950633164536
cg13755070	37	11	128563714	FLI1;FLI1	NM_002017;NM_001167681	TSS200;5'UTR	Island	Methylated	0.273126906000347	0.325595685359356	0.424424820839081	0.398251033400381	0.745217712012471	0.534494888357826	0.0572813805870813
cg13777292	37	19	496419	MADCAM1;MADCAM1	NM_130760;NM_130762	TSS200;TSS200	Island	Methylated	0.324586830246336	0.373157987221643	0.426548296353939	0.485888770472099	0.733115319548532	0.612136010662987	0.368287289309964
cg13781853	37	17	6616867	SLC13A5;SLC13A5	NM_001143838;NM_177550	TSS200;TSS200	Island	Methylated	0.167095710648128	0.183725374067189	0.221675893012579	0.332819031746765	0.621836385397458	0.379588712839985	0.1875062323492
cg13895235	37	7	752292	PRKAR1B;PRKAR1B;PRKAR1B;PRKAR1B;PRKAR1B;PRKAR1B	NM_001164760;NM_001164761;NM_002735;NM_001164762;NM_001164759;NM_001164758	5'UTR;5'UTR;TSS200;5'UTR;5'UTR;5'UTR	S_Shore	Methylated	0.186954608129907	0.0959235102520853	0.118921712436545	0.288273260135308	0.434444468771137	0.609619239140815	0.125448320642058
cg13915754	37	20	37355965	SLC32A1	NM_080552	Body	Island	Methylated	0.152450438193995	0.150645054037592	0.145089652926544	0.2064804924495	0.460688747565187	0.431252479496507	0.269922759573749
cg13950829	37	10	11060652	CUGBP2;CUGBP2	NM_006561;NM_001025077	Body;Body	S_Shore	Methylated	0.212194485618799	0.242217481197125	0.418489800227476	0.60565261155311	0.754316776434534	0.579892293389091	0.114752466611813
cg13958426	37	1	169396637	C1orf114;C1orf114	NM_021179;NM_021179	1stExon;5'UTR	Island	Methylated	0.404495953813134	0.49746983931211	0.590939953100326	0.672154723201141	0.853026329739217	0.785422334829535	0.365115940590647
cg14080475	37	9	117150495	AKNA	NM_030767	5'UTR		Methylated	0.161393964773357	0.393281660869634	0.398259909964335	0.46007131592861	0.563654404228179	0.510964935152304	0.354371239216502
cg14081667	37	21	44782497				Island	Methylated	0.248015031156391	0.301440089589655	0.448374137268339	0.536352713867543	0.628131546456092	0.495163212059039	0.125357805294761
cg14123942	37	9	104500322	GRIN3A;GRIN3A	NM_133445;NM_133445	5'UTR;1stExon	Island	Methylated	0.244188599982495	0.252768473927844	0.346448139915097	0.313604660626726	0.7140204403273	0.381714715524296	0.241936481514381
cg14131285	37	17	71949210				Island	Methylated	0.166389095477246	0.181345281943171	0.2401273832343	0.348019163261975	0.675522465672641	0.434130737705552	0.173008438784653
cg14152139	37	19	22469368				Island	Methylated	0.185739162141374	0.133437452916782	0.10814942775857	0.119770931627827	0.229846063685658	0.17475348963177	0.435792551277306
cg14169333	37	9	96721468				Island	Methylated	0.26779749790436	0.350391357977709	0.434207970452594	0.607491030094183	0.694785235797635	0.408057609307734	0.0853561794667665
cg14174912	37	10	3824516	KLF6;KLF6;KLF6;KLF6	NR_027653;NM_001160124;NM_001160125;NM_001300	Body;Body;Body;Body	S_Shore	Methylated	0.169022300324077	0.368428704039738	0.226324881732119	0.158080539823603	0.354001133339022	0.198924045009099	0.160932692114065
cg14187025	37	13	28371663				Island	Methylated	0.186767071520673	0.244309216858554	0.170313230024368	0.164598369934639	0.563131951994269	0.361577327070888	0.155916908849593
cg14225678	37	7	54612325	VSTM2A	NM_182546	Body	Island	Methylated	0.226104905352826	0.220917001073553	0.278778665696384	0.333097208603372	0.626207470987898	0.410292185728922	0.422416161055852
cg14249876	37	7	44143993	AEBP1;AEBP1	NM_001129;NM_001129	1stExon;5'UTR		Methylated	0.18379156397768	0.165675707591093	0.294089100684048	0.354322808549923	0.665609502195697	0.570566274808607	0.072382186724341
cg14250833	37	6	10882240	GCM2	NM_004752	TSS200	N_Shore	Methylated	0.21986462634031	0.137653263142985	0.165331919796772	0.335271155993188	0.632081138456116	0.57887057362764	0.112611561624711
cg14261272	37	2	127976400				Island	Methylated	0.242113469477175	0.230955726495196	0.336511718280238	0.408959293681557	0.542833612721588	0.337273323609331	0.0954981364364417
cg14262681	37	20	21084420				N_Shore	Methylated	0.34321375496229	0.255428261147437	0.34435225586942	0.147112940039009	0.849210527442397	0.713597934869793	0.345086574634911
cg14262937	37	6	154360351	OPRM1;OPRM1;OPRM1;OPRM1;OPRM1;OPRM1;OPRM1;OPRM1;OPRM1;OPRM1;OPRM1;OPRM1	NM_001145283;NM_000914;NM_001145281;NM_001145286;NM_001145282;NM_001008503;NM_001008505;NM_001145284;NM_001008504;NM_001145285;NM_001145280;NM_001145279	TSS200;TSS200;Body;TSS200;TSS200;TSS200;TSS200;TSS200;TSS200;TSS200;5'UTR;Body	N_Shore	Methylated	0.279105659520496	0.339039306917828	0.288989281685942	0.374337318818733	0.684423675486442	0.446493212710769	0.384919359441751
cg14273822	37	6	26271716	HIST1H3G;HIST1H2BI	NM_003534;NM_003525	TSS200;TSS1500	N_Shore	Methylated	0.124785972753294	0.223737322644268	0.233840188506919	0.339094040653606	0.324103516244186	0.411859431955677	0.332380589495184
cg14290904	37	14	36986585	NKX2-1;NKX2-1	NM_003317;NM_001079668	Body;Body	Island	Methylated	0.317403353539238	0.298282363590354	0.352912990114632	0.44894984717312	0.653124851329655	0.593678098756697	0.309176180827156
cg14294758	37	3	116163694	LSAMP	NM_002338	Body		Methylated	0.320410194682413	0.293426625329313	0.282070678582864	0.20611008753355	0.682599940052506	0.436533769408112	0.226413327794324
cg14345497	37	17	46655603	HOXB4	NM_024015	1stExon	Island	Methylated	0.23155718424141	0.285964583765307	0.306908740775499	0.288707065089652	0.561530332832657	0.287958995553988	0.306556693798171
cg14348397	37	9	109623731				S_Shore	Methylated	0.271630309903228	0.389552886695491	0.397566572192667	0.622260468555074	0.676930194817359	0.277066074502885	0.133383049454301
cg14356608	37	7	19184257				Island	Methylated	0.353378561893313	0.395762835418109	0.518725995800549	0.499248457383848	0.732585617830633	0.607151768971519	0.503700124172838
cg14376467	37	4	86851411	ARHGAP24;ARHGAP24;ARHGAP24	NM_001025616;NM_001042669;NM_031305	Body;Body;TSS200		Methylated	0.266562357740225	0.297434526154882	0.273452558789815	0.395000803401186	0.485948333420383	0.48605161329277	0.162694036380484
cg14416371	37	11	43602847	MIR129-2	NR_029697	TSS200	Island	Methylated	0.272927338587158	0.319688166409386	0.427140453593887	0.546249256335778	0.693245466521125	0.594281160165786	0.213330030900976
cg14448169	37	7	120968904	WNT16;WNT16	NM_057168;NM_016087	TSS200;Body	N_Shore	Methylated	0.274763785473241	0.239225413405682	0.250016908880747	0.299430573123529	0.604150496523543	0.381032988272766	0.45021588456756
cg14458834	37	17	46655394	HOXB4	NM_024015	1stExon	Island	Methylated	0.154140818930233	0.174099443369997	0.180647293974795	0.176798853082428	0.492673530274694	0.20228755106869	0.207926969959989
cg14491820	37	10	102986808	LBX1	NM_006562	3'UTR	Island	Methylated	0.266544572455909	0.200155503166858	0.215298841104415	0.310057833519535	0.474632021654771	0.40559759685227	0.111902465796873
cg14515424	37	2	97193524				S_Shore	Methylated	0.254305469074202	0.267263433941757	0.380836563814999	0.494243212376291	0.749626631165499	0.676185895853112	0.253599486656991
cg14515996	37	7	12755396					Methylated	0.215519099499566	0.22477124982021	0.245418465421982	0.443538065482069	0.632775421284437	0.566329952009214	0.257133691582604
cg14537713	37	6	27258466				N_Shore	Methylated	0.226798549756065	0.212919146792355	0.166376017196584	0.0702834430717172	0.446753521111343	0.303057542240651	0.423531386754691
cg14539231	37	13	43566262	EPSTI1;EPSTI1	NM_001002264;NM_033255	1stExon;1stExon	Island	Methylated	0.22613001025911	0.162824944152706	0.238086891721588	0.25824236874461	0.413295990822097	0.486574028567485	0.294371511904333
cg14556896	37	12	22094963				Island	Methylated	0.268566344666068	0.260408373934474	0.261987150732775	0.448412433007986	0.590169093768971	0.546669650355249	0.522860248569451
cg14592474	37	7	79082531	MAGI2	NM_012301	1stExon	N_Shore	Methylated	0.279495672968472	0.241954780715303	0.278215961075196	0.281327944402026	0.625284848726494	0.412999244538449	0.2192955367228
cg14595003	37	3	129694156	TRH	NM_007117	5'UTR	Island	Methylated	0.287442977946637	0.300359799157567	0.432577727795602	0.592973270561502	0.785942266867503	0.673930827560248	0.308527762282946
cg14600813	37	4	57396496				N_Shore	Methylated	0.189489174268504	0.344391948134599	0.29137746995383	0.377468857485634	0.695943837793374	0.399414619950234	0.119312566595169
cg14626309	37	4	299051				Island	Methylated	0.334536639227966	0.261217691928002	0.306557798690498	0.346396280051533	0.391466119274786	0.445744371182032	0.330499556498572
cg14627172	37	6	28510339					Methylated	0.162837362421899	0.329639680394121	0.429442818883299	0.397836809401583	0.665950092960656	0.404068947710004	0.268909125554365
cg14643537	37	6	108479584				S_Shore	Methylated	0.200170469154095	0.299903460113815	0.295738312508607	0.34893479930713	0.649751814887992	0.450481814560488	0.250975731824474
cg14651249	37	9	135465030	BARHL1	NM_020064	3'UTR	Island	Methylated	0.262852564505665	0.252501564976436	0.228070164742239	0.329628755485446	0.58864518239783	0.624664685982863	0.203125151904309
cg14664759	37	1	196577723	KCNT2	NM_198503	TSS1500	Island	Methylated	0.191400251351684	0.304585514750047	0.274670814172879	0.0991191018366181	0.723206184500022	0.362456095960823	0.100007073075539
cg14692768	37	2	219925688	IHH	NM_002181	TSS1500	Island	Methylated	0.123926345152438	0.118441140412117	0.135073555628906	0.432359799277433	0.416020020360086	0.104296485322151	0.0499391646397333
cg14701491	37	3	127634449				Island	Methylated	0.383510225192543	0.357058896763071	0.391215374857502	0.359640903667215	0.717533777717378	0.653495845152214	0.283933058114426
cg14732324	37	5	528621				Island	Methylated	0.190240172709454	0.283145250420277	0.310405120359639	0.494586627395669	0.66974721754398	0.232052502541129	0.280436370323965
cg14733720	37	19	44325004	LYPD5	NM_182573	TSS200	Island	Methylated	0.2686819167126	0.386472051421129	0.395484156515763	0.448128647595212	0.753865678898773	0.44930614176166	0.330113290751576
cg14783814	37	1	98511792	MIR137	NR_029679	TSS200	S_Shore	Methylated	0.275946667130057	0.360586896980414	0.40287003115006	0.376049983369701	0.726659096744179	0.528733362131033	0.263303434518304
cg14791413	37	12	129338870	GLT1D1	NM_144669	Body	S_Shore	Methylated	0.4116257441246	0.392460851586529	0.445001792385076	0.36433298858688	0.692471039732748	0.529785279042128	0.482707974272356
cg14796305	37	1	46632581				N_Shore	Methylated	0.237294176096823	0.260329669998549	0.350294700338879	0.429129872787775	0.671405700868612	0.450101952984888	0.137054929451641
cg14831380	37	8	144510421				N_Shore	Methylated	0.320086204265154	0.281539363438636	0.350853511466587	0.482483465009796	0.493554372721168	0.409411388111035	0.173734272104676
cg14835517	37	12	113917417				Island	Methylated	0.20592997331044	0.192572938592563	0.168030398698235	0.0978207115050288	0.558204704130039	0.430161297260144	0.304062858831958
cg14866200	37	4	42399843	SHISA3	NM_001080505	TSS200	Island	Methylated	0.201619878948318	0.400101346873652	0.46589954297411	0.475862795934178	0.674484378550465	0.24607273311079	0.00106037617341978
cg14874750	37	7	101006063	EMID2	NM_133457	TSS200	Island	Methylated	0.252749205363475	0.274778047087508	0.414298439945866	0.453488051387437	0.663237773135926	0.533651473056471	0.300699621551318
cg14883291	37	11	86383761	ME3;ME3;ME3	NM_001014811;NM_001161586;NM_006680	TSS1500;TSS200;TSS1500	S_Shore	Methylated	0.446742380170908	0.339010072058305	0.37712954225281	0.487594827751164	0.441081333295363	0.595652869336991	0.382491979327809
cg14956197	37	14	36993831				Island	Methylated	0.19157227604444	0.19421860305815	0.241311469696309	0.269995569915097	0.570414990788449	0.438736267871975	0.285444854298401
cg14977066	37	1	50891195				Island	Methylated	0.278519156395112	0.219703099689544	0.280281980297483	0.318136908044125	0.579197656143784	0.57242567774495	0.353532089577742
cg14987769	37	2	220197576	RESP18	NM_001007089	Body	S_Shore	Methylated	0.309607606068448	0.264505991104603	0.265541551641876	0.357925611989143	0.571079517645383	0.656524877992965	0.44355537511946
cg14988503	37	4	76555547	CDKL2;CDKL2	NM_003948;NM_003948	5'UTR;1stExon	Island	Methylated	0.181342237532209	0.160881002277781	0.154534603169074	0.240213647720565	0.468025541444468	0.541878691921704	0.399380817758216
cg15054725	37	2	223176606				Island	Methylated	0.369849691531272	0.422982932401411	0.398803220699887	0.418212374919118	0.687756105941712	0.543078761376776	0.44442213702225
cg15056773	37	3	63264249	SYNPR	NM_001130003	Body	S_Shore	Methylated	0.291692917476399	0.296272996619589	0.384344657124647	0.275637416247537	0.74021907706252	0.561448225692643	0.259111980106148
cg15058464	37	20	22559802	C20orf56	NR_001558	TSS1500	Island	Methylated	0.259795773434024	0.287350775825623	0.256276294398161	0.22965490981453	0.679499800955032	0.514884421810504	0.456906060710068
cg15079315	37	20	4981089	SLC23A2;SLC23A2	NM_203327;NM_005116	5'UTR;5'UTR		Methylated	0.36203497402245	0.448147189408089	0.507252377731231	0.499155632249194	0.693521697443431	0.606004303886423	0.14230591294808
cg15133018	37	18	56932872				Island	Methylated	0.174259827352579	0.251286901719637	0.278179346839189	0.264072596627682	0.588010014891918	0.296899951085341	0.237440811488884
cg15221604	37	11	124738735	ROBO3	NM_022370	Body	Island	Methylated	0.278665814771417	0.281364061690586	0.296496197159732	0.359561048822821	0.640451308462114	0.453046908078865	0.317968830184082
cg15315385	37	11	32452839	WT1;WT1;WT1;WT1	NM_024425;NM_024426;NM_000378;NM_024424	Body;Body;Body;Body	S_Shore	Methylated	0.37884435410358	0.348103412379882	0.40473384860845	0.375673046926106	0.594891825655508	0.532679322237546	0.511311877242214
cg15341350	37	12	119446891	SRRM4	NM_194286	Body		Methylated	0.366421226928165	0.427054023966681	0.484831015330947	0.513649579896935	0.735941549016087	0.648379961978674	0.415924319875862
cg15343119	37	18	74961785	GALR1	NM_001480	TSS1500	Island	Methylated	0.321295059316344	0.434438976046754	0.414407513682632	0.497936648382021	0.710424147281651	0.575842453149909	0.318219750707698
cg15353031	37	10	50887632	C10orf53;C10orf53	NM_182554;NM_001042427	TSS200;TSS200	Island	Methylated	0.216320612912485	0.265984505621419	0.18227511836055	0.127708652893502	0.518812321960763	0.460742705399357	0.375823011577386
cg15372689	37	7	93550986	GNG11	NM_004126	TSS200		Methylated	0.177936282706042	0.118512977141237	0.253020431468692	0.312004279434519	0.548321999237582	0.31277794675201	0.0923759044050965
cg15462887	37	11	27744049	BDNF	NM_170731	TSS1500	Island	Methylated	0.314726154788722	0.369044274047014	0.466029516348896	0.470154775511395	0.774728015734925	0.4914453395086	0.166183637257248
cg15473017	37	1	166853615				Island	Methylated	0.359131577754238	0.362938812828494	0.41469589999277	0.490516379155095	0.699778904754177	0.628995027995783	0.488721177104985
cg15480012	37	6	30647083	KIAA1949;KIAA1949	NM_001134870;NM_133471	Body;Body		Methylated	0.179692555111763	0.298573457281101	0.327611148372481	0.548473553220955	0.57764330875755	0.308359533571227	0.197140257668925
cg15496864	37	10	119312767				Island	Methylated	0.272309075424812	0.206302959392885	0.267475175078139	0.258513053206154	0.621194024151353	0.602945654082798	0.230854485211754
cg15562220	37	6	25652395	SCGN	NM_006998	TSS200	Island	Methylated	0.315494363284339	0.302618014155351	0.389355712145178	0.582602022551372	0.640952743932879	0.418892835127945	0.240350607684824
cg15601050	37	17	46816347					Methylated	0.23296339485556	0.157255901347614	0.143876939205012	0.211322160758197	0.511728246376454	0.498517338518953	0.398738418291402
cg15603568	37	11	105481283	GRIA4;GRIA4;GRIA4;GRIA4	NM_001077244;NM_000829;NM_001077243;NM_001112812	5'UTR;5'UTR;5'UTR;TSS200	Island	Methylated	0.243612356327627	0.363420737932101	0.353371181402616	0.531911121076031	0.813983480895963	0.491595675527067	0.0917413919214308
cg15681577	37	11	41481497					Methylated	0.275954437667666	0.298360537454261	0.274828141535944	0.386028986624213	0.672112315654381	0.433401483980126	0.199456847050894
cg15700437	37	1	152487844	CRCT1	NM_019060	5'UTR	N_Shore	Methylated	0.261945909484827	0.383510042925016	0.381100764880728	0.378755924588252	0.724373564068914	0.374680154457485	0.141759545331839
cg15759937	37	19	58400325	ZNF814;ZNF814	NM_001144989;NM_001144989	1stExon;5'UTR	S_Shore	Methylated	0.108841538877696	0.0749401413882052	0.0773727072631232	0.160696895334318	0.34222494804466	0.324276572976687	0.238066461674001
cg15774391	37	17	40439628	STAT5A;STAT5A	NM_003152;NM_003152	5'UTR;1stExon	N_Shore	Methylated	0.213955906999518	0.249130583390322	0.256184072100564	0.452713459040493	0.494453854975578	0.479852370102293	0.24702049785188
cg15790037	37	17	37321490	ARL5C	NM_001143968	Body	Island	Methylated	0.31072958573249	0.225678962990881	0.296769553064504	0.513239169454249	0.636244267515635	0.682820499018707	0.108752518145859
cg15812469	37	8	25041320	DOCK5	NM_024940	TSS1500	N_Shore	Methylated	0.177149011088028	0.298021333178774	0.256674475836336	0.416288099962355	0.452444733940558	0.300745302295531	0.127951855437215
cg15845792	37	6	28175446				Island	Methylated	0.296654533454993	0.324936385518333	0.409786486777849	0.495444671389299	0.655463897465159	0.527296310973957	0.402468259772061
cg15848986	37	12	130527212	LOC100190940	NR_024457	TSS1500	S_Shore	Methylated	0.379141165803668	0.287956198838904	0.324123602188605	0.537260112980408	0.600189888980988	0.554932021039367	0.421912552734265
cg15868105	37	22	30116953	CABP7	NM_182527	Body	Island	Methylated	0.303554567720208	0.340414510080398	0.368207101648189	0.528036836551655	0.77440913847561	0.406122164922549	0.119584497684884
cg15883716	37	1	173638701	ANKRD45	NM_198493	5'UTR	Island	Methylated	0.311395112734373	0.341987811610196	0.365455280812194	0.364499292647984	0.686381643077202	0.658618062287707	0.168170728987973
cg15931205	37	6	29894820	HCG4P6	NR_001317	TSS1500	Island	Methylated	0.132403707373583	0.0901420790354753	0.0841283694255142	0.176230410161083	0.51626460205404	0.356856714777454	0.188796371782534
cg15994026	37	4	15780306	CD38	NM_001775	Body	Island	Methylated	0.266626942120978	0.324475624351633	0.410561491467268	0.566443112077804	0.624641809263276	0.602789964751805	0.0662445373532381
cg16005540	37	19	13983813				Island	Methylated	0.17577071430457	0.261269986983991	0.365370632445392	0.37303255056734	0.663979330543529	0.546571451195761	0.225837643429263
cg16042149	37	22	29875947	NEFH	NM_021076	TSS1500	Island	Methylated	0.343878048019132	0.374365532141448	0.318501759046143	0.492453442849985	0.528796259687717	0.484288050280573	0.336007920112318
cg16098981	37	20	24449865	TMEM90B;TMEM90B	NM_024893;NM_024893	5'UTR;1stExon	Island	Methylated	0.153531020837501	0.286657787589744	0.218170966546146	0.266668497626161	0.714041091469336	0.224145133044495	0.317170648859637
cg16126280	37	5	158527573	EBF1	NM_024007	TSS1500	Island	Methylated	0.123086924089187	0.333784585562618	0.342730121429738	0.506891318464865	0.644467624235911	0.394839621938047	0.0832067283514171
cg16150752	37	5	16180072	2011-03-01	NM_001102562	TSS200	Island	Methylated	0.149774733224278	0.170119634695946	0.214669160107609	0.388736757484359	0.713375052181566	0.374635539023164	0.469352940921296
cg16165797	37	20	642894	SCRT2	NM_033129	3'UTR	Island	Methylated	0.348978117090295	0.273972154902918	0.222620627908796	0.275508509862426	0.553871222445101	0.633744498807647	0.330949738684861
cg16167741	37	1	41174793	NFYC;NFYC;NFYC;NFYC;NFYC	NM_014223;NM_001142590;NM_001142588;NM_001142589;NM_001142587	5'UTR;5'UTR;5'UTR;5'UTR;5'UTR		Methylated	0.224354680779623	0.34168091458956	0.456797371971479	0.414058917556754	0.57973319054384	0.441529336882835	0.205577414920564
cg16182986	37	5	16180419	2011-03-01	NM_001102562	TSS1500	Island	Methylated	0.250623882182283	0.32992769179963	0.370352495463372	0.494711442077414	0.678741860656087	0.484536037112087	0.277881459134098
cg16183361	37	1	183386739	NMNAT2	NM_015039	Body	Island	Methylated	0.23820008281903	0.356470968366306	0.308311840930534	0.458099137680078	0.845222417375577	0.537462057136478	0.1169366720436
cg16215422	37	3	147141664				N_Shore	Methylated	0.251768808598332	0.186132603560575	0.177301774957839	0.152248691530074	0.427641787147463	0.337881466657073	0.505634307706755
cg16232183	37	13	96204854	CLDN10;CLDN10;CLDN10	NM_006984;NM_182848;NM_001160100	TSS200;Body;Body	Island	Methylated	0.203832807288643	0.162886399927304	0.18368770009972	0.228259160049618	0.695366349269911	0.554996923316223	0.422573914227108
cg16251079	37	1	113497932	SLC16A1;SLC16A1;SLC16A1	NM_001166496;NM_003051;NM_001166496	5'UTR;5'UTR;1stExon	N_Shore	Methylated	0.200988404582955	0.278580603127429	0.344903160344297	0.49892859671807	0.528225728706045	0.375030486399273	0.0746755791191532
cg16277214	37	3	32434339	CMTM7;CMTM7	NM_138410;NM_181472	Body;Body	S_Shore	Methylated	0.235630295853313	0.347490013911653	0.335394142012127	0.480091599023862	0.525479391467141	0.606178617670679	0.0829548476035404
cg16300300	37	13	28501366				N_Shore	Methylated	0.307884569380567	0.307565564450824	0.363580685152177	0.235841278247288	0.647693224972049	0.556614587715305	0.381566044335155
cg16328106	37	2	61372138	C2orf74	NM_001143960	TSS200		Methylated	0.152888030280622	0.230973521784775	0.325732756027317	0.349474525138194	0.486156487983767	0.323274558165225	0.192149571872838
cg16370491	37	12	75601928	KCNC2;KCNC2;KCNC2	NM_153748;NM_139137;NM_139136	5'UTR;5'UTR;5'UTR	N_Shore	Methylated	0.280058532056158	0.19315512745656	0.222627243193437	0.302228499831179	0.546313645340132	0.608896447916997	0.393281575597
cg16403565	37	1	181122245					Methylated	0.386380086187343	0.380702162756275	0.337538409420065	0.307098970090687	0.560074185577527	0.55387273311431	0.452296696267165
cg16407471	37	11	43602914	MIR129-2	NR_029697	TSS200	Island	Methylated	0.300196186701246	0.400706390159706	0.426018368622791	0.526416028466997	0.766392413969164	0.599728081142118	0.213352026934306
cg16483725	37	5	122621240					Methylated	0.233064990040043	0.224480711632464	0.235995528558671	0.354891800257358	0.644372728758344	0.523982387840128	0.155195017104474
cg16504626	37	8	57070013				Island	Methylated	0.245540249027514	0.271202212684333	0.317203771194541	0.34985446705515	0.724148537840029	0.619640466369757	0.311937599037563
cg16640855	37	2	182543233	NEUROD1	NM_002500	Body		Methylated	0.306265867938804	0.287302136417471	0.4058379860389	0.489472122119016	0.680302422107079	0.565651718253024	0.482380641687435
cg16655883	37	19	3868624	ZFR2;ZFR2;ZFR2	NM_001145640;NM_015174;NR_027149	Body;Body;Body	Island	Methylated	0.24886135212423	0.243102994230214	0.231383547108063	0.324093190533282	0.564430818067792	0.545920148487022	0.342685374606027
cg16657397	37	3	186079367	DGKG;DGKG;DGKG	NM_001346;NM_001080744;NM_001080745	5'UTR;5'UTR;5'UTR	Island	Methylated	0.207353329741408	0.365490301021916	0.310634696683389	0.355861250651842	0.766916866511345	0.293632663044739	0.160034621299195
cg16658008	37	11	58668488					Methylated	0.0804746259681553	0.149190827291504	0.0768539784194703	0.221324840472886	0.193367581942591	0.136622976228957	0.480941052769051
cg16708451	37	19	54411208				N_Shore	Methylated	0.309736106267388	0.345312541339418	0.35510456450011	0.392314287822376	0.689075398941279	0.428870242508613	0.410570148667743
cg16804284	37	14	29237480	FOXG1	NM_005249	1stExon	Island	Methylated	0.3497539880912	0.410726660982361	0.442540836237394	0.520199244924067	0.819873945711847	0.635429698708165	0.477830247224634
cg16831623	37	20	6750617	BMP2	NM_001200	5'UTR	N_Shore	Methylated	0.242096464692441	0.31889820793907	0.318818076634234	0.362753864174796	0.752275744723773	0.585555764393393	0.143493369165846
cg16969368	37	17	57642752	DHX40;DHX40	NM_001166301;NM_024612	TSS200;TSS200	Island	Methylated	0.342990888954731	0.435593121147596	0.447953563340457	0.616616169389856	0.606752533425663	0.472858590505978	0.319967533445119
cg17020834	37	5	152870258	GRIA1;GRIA1;GRIA1;GRIA1	NM_001114183;NM_001114183;NM_000827;NM_000827	1stExon;5'UTR;1stExon;5'UTR		Methylated	0.263174690823538	0.206242499083913	0.409252694844898	0.474086454758515	0.686378408260241	0.508355696742459	0.0830805365759576
cg17030173	37	5	16180062	2011-03-01	NM_001102562	TSS200	Island	Methylated	0.130885058475248	0.150172854358136	0.183748855803642	0.304833269603498	0.647860105947757	0.347591763619909	0.461679933974293
cg17037963	37	12	30949050				Island	Methylated	0.320907836909753	0.323476414597901	0.366717572543996	0.512298456445012	0.746551150408212	0.620204016874146	0.274166525060618
cg17046823	37	17	16256992	CENPV	NM_181716	TSS200	Island	Methylated	0.1829165977946	0.223503103510114	0.289125597686045	0.283104788244562	0.566714157544301	0.338618200412597	0.0402012875794881
cg17074396	37	22	49843754				Island	Methylated	0.328887347870395	0.325755266806095	0.333055231900394	0.24125732903565	0.614845659713193	0.481663422074579	0.42265921136305
cg17101296	37	8	145925708				Island	Methylated	0.318141195255117	0.18743297080819	0.144226972366159	0.188759407267256	0.254954268818275	0.414065891431214	0.348998515982629
cg17191462	37	6	50690975	TFAP2D	NM_172238	Body	N_Shore	Methylated	0.293999188092528	0.246245513339333	0.234144913245819	0.18231367054619	0.660302011292108	0.508902369085458	0.5219805728444
cg17202313	37	3	181444989	SOX2OT	NR_004053	Body	Island	Methylated	0.222662085758933	0.235537271974214	0.301079196187127	0.506064328217942	0.67378018932613	0.511679307381145	0.196187183565391
cg17214381	37	4	188916668	ZFP42	NM_174900	TSS1500	Island	Methylated	0.380629311740025	0.283977139948159	0.316552091659763	0.383990369610341	0.643882480743631	0.634806336933025	0.543040430540544
cg17252960	37	6	19837350	ID4	NM_001546	TSS1500	N_Shore	Methylated	0.241561012022428	0.292493928207274	0.321421114834261	0.408686233018192	0.741246261912924	0.418537553309413	0.134862108804105
cg17261708	37	5	176794207	RGS14	NM_006480	Body	Island	Methylated	0.413493064917431	0.246309591377224	0.223239395586884	0.343951058707652	0.17833814140693	0.44542732880918	0.409287810118979
cg17265829	37	4	126238422	FAT4	NM_024582	1stExon	Island	Methylated	0.297140405405452	0.302979577648416	0.381714216309151	0.517179539053115	0.686164137175981	0.617892004986349	0.338584656634847
cg17285663	37	11	43597210				Island	Methylated	0.206587614879532	0.310083055035452	0.333971994128263	0.393436876329062	0.780636644385727	0.322828458395612	0.130565543922712
cg17288142	37	5	140501451	PCDHB4	NM_018938	TSS200	N_Shore	Methylated	0.300034103864056	0.347741479818753	0.316507955532094	0.34428914788524	0.4585111361039	0.472634546920702	0.498788378977438
cg17296482	37	12	4382188	CCND2	NM_001759	TSS1500	Island	Methylated	0.127509457587345	0.261340669647121	0.283788284966515	0.444808931682672	0.609318975689587	0.349264123462257	0.234392760563293
cg17345081	37	6	142409939	NMBR	NM_002511	TSS200	Island	Methylated	0.22822580994282	0.216352358398933	0.315735483659505	0.380933615942835	0.69361062158417	0.540804356121473	0.379994529151128
cg17368254	37	12	95942847	USP44;USP44	NM_001042403;NM_032147	TSS1500;5'UTR	Island	Methylated	0.247902009177382	0.283153567652978	0.369947433368941	0.297747536190626	0.631923100564141	0.537595735551946	0.136707400783803
cg17395064	37	12	104609476	TXNRD1	NM_001093771	TSS200	Island	Methylated	0.303444606551013	0.291067867733335	0.411045450210134	0.571039309354594	0.686275945553645	0.613616060811061	0.189204615848957
cg17524021	37	5	140381745	PCDHA7;PCDHA12;PCDHA6;PCDHA10;PCDHA4;PCDHA11;PCDHAC2;PCDHA8;PCDHA6;PCDHA1;PCDHA2;PCDHA1;PCDHA9;PCDHA13;PCDHA5;PCDHAC1;PCDHA3;PCDHA10	NM_018910;NM_018903;NM_018909;NM_018901;NM_018907;NM_018902;NM_018899;NM_018911;NM_031849;NM_031411;NM_018905;NM_018900;NM_031857;NM_018904;NM_018908;NM_018898;NM_018906;NM_031860	Body;Body;Body;Body;Body;Body;Body;Body;Body;Body;Body;Body;Body;Body;Body;Body;Body;Body		Methylated	0.222830770021304	0.258181867470208	0.187002981955693	0.143716648220805	0.566130220124894	0.486105094572813	0.174676516198365
cg17526573	37	2	50574708	NRXN1;NRXN1;NRXN1;NRXN1	NM_004801;NM_138735;NM_138735;NM_001135659	Body;1stExon;5'UTR;Body	Island	Methylated	0.254780784234453	0.29473411384996	0.403356323128496	0.480652840750468	0.640049550689585	0.482936632627087	0.155349476277913
cg17580045	37	12	4384890	CCND2	NM_001759	Body	S_Shore	Methylated	0.358519229267512	0.383008988706442	0.438646113181508	0.401616316808021	0.781074595636691	0.46904542565176	0.294046577513582
cg17592360	37	1	119543590				N_Shore	Methylated	0.302036578425126	0.305257192058789	0.348312476621354	0.473122949598624	0.528647992712012	0.542951532743306	0.354669402833732
cg17603132	37	11	8190152	RIC3;RIC3	NM_024557;NM_001135109	Body;Body	N_Shore	Methylated	0.242327722729428	0.312689167577693	0.366339524127588	0.502219524132496	0.73601401917209	0.496556514327583	0.273214737996489
cg17649385	37	8	91997985				S_Shore	Methylated	0.269895051336156	0.339688175396572	0.453357711969625	0.544752047705445	0.713423623318534	0.6277667873467	0.219215523140639
cg17651959	37	20	21498100				S_Shore	Methylated	0.382596118154233	0.314763424601761	0.431325011281186	0.33974584140967	0.720381153557955	0.573681891483107	0.346462291403139
cg17654091	37	19	41073716	SPTBN4	NM_020971	Body	Island	Methylated	0.20689221243201	0.144081415958969	0.126185689350242	0.304464990195706	0.565695595475576	0.468314433917307	0.222019202044233
cg17712694	37	5	16180068	2011-03-01	NM_001102562	TSS200	Island	Methylated	0.148955118526089	0.168480679243586	0.242571697082008	0.365308807977726	0.650779070476671	0.375628843291458	0.463409390816104
cg17713539	37	6	28641934					Methylated	0.248301633801873	0.378347031709214	0.411525348261512	0.43933560832591	0.654173301391768	0.317296874246174	0.254884731919202
cg17737146	37	3	169530037	LRRC34	NM_153353	Body	Island	Methylated	0.211102636740083	0.179607146765937	0.249115081317263	0.39701105557325	0.541869660918366	0.568126337748769	0.0922539297296904
cg17802600	37	19	30717501				Island	Methylated	0.259649900267221	0.326475786537702	0.35817779784825	0.293516462692188	0.732889548653419	0.458020793285027	0.348795956841589
cg17823751	37	3	137487081				N_Shore	Methylated	0.269039400786309	0.33875988377219	0.3529200350962	0.378766701002813	0.677289199038192	0.449946455035125	0.194028069470191
cg17838026	37	19	50832861	KCNC3	NM_004977	TSS1500	N_Shore	Methylated	0.109763707237536	0.117527781499479	0.18466136018101	0.428972299118999	0.677835364170439	0.0827742655827975	0.218066751506739
cg17890928	37	17	48546193	ACSF2;CHAD;CHAD	NM_025149;NM_001267;NM_001267	Body;5'UTR;1stExon	Island	Methylated	0.285867797364796	0.0932737530432421	0.110383769107435	0.192959721900499	0.236136262729017	0.587360502184025	0.222682203775076
cg17892178	37	3	6902824	GRM7;GRM7;GRM7;GRM7	NM_000844;NM_000844;NM_181874;NM_181874	1stExon;5'UTR;5'UTR;1stExon	Island	Methylated	0.329103864988094	0.405378066151754	0.397774240989507	0.503406945795201	0.815554588484285	0.527061518672514	0.289046875148295
cg17906105	37	7	158488980	NCAPG2	NM_017760	Body		Methylated	0.226755025200532	0.306714458513239	0.313611048532327	0.434374741528067	0.537676571036194	0.352537761688205	0.186132831415335
cg17964975	37	7	128337483					Methylated	0.345755962973352	0.3144164312253	0.351109283068165	0.495488918657663	0.713683847639228	0.698042796753627	0.409845254200506
cg18005867	37	4	206232	ZNF876P	NR_027481	TSS200	N_Shore	Methylated	0.427484532947618	0.44028500716955	0.449909962236136	0.403151242971585	0.668744767807453	0.62560173933564	0.627001361724557
cg18016365	37	4	47033634	GABRB1;GABRB1	NM_000812;NM_000812	1stExon;5'UTR	N_Shore	Methylated	0.157993240019466	0.187393833280118	0.261853520816983	0.223362604995983	0.568964611040081	0.258548956084517	0.136733614687741
cg18023283	37	12	85306828	SLC6A15;SLC6A15;SLC6A15	NM_018057;NM_182767;NM_001146335	TSS1500;TSS1500;TSS1500	Island	Methylated	0.315089004013507	0.326030554014472	0.298219202832007	0.453359624284546	0.728207200888327	0.513891424461427	0.168875106714159
cg18051353	37	8	68251877	ARFGEF1	NM_006421	Body	N_Shelf	Methylated	0.300214602775034	0.340160662891578	0.268924020881321	0.195111262417537	0.432596858721822	0.23490496541496	0.293335447887293
cg18055610	37	6	30095419				Island	Methylated	0.262913796742832	0.206496813944882	0.236319313060576	0.275209720570681	0.513467638144048	0.533479588581663	0.505022436304164
cg18093751	37	6	108487183	NR2E1	NM_003269	TSS200	Island	Methylated	0.253779023585181	0.286093393605871	0.181586284529653	0.258680480564911	0.753546830812602	0.470200905218382	0.0250150356997574
cg18096722	37	8	70947218				Island	Methylated	0.247921808493893	0.246459386146359	0.347106621666922	0.329072398106093	0.703252771351271	0.614153604687026	0.352419698196152
cg18109838	37	5	88185987	MEF2C	NM_001131005	5'UTR	S_Shore	Methylated	0.30532740464883	0.343280422762392	0.395637346432058	0.470587056371603	0.543713536993001	0.606938993524133	0.240408546357308
cg18129621	37	22	29875991	NEFH	NM_021076	TSS200	Island	Methylated	0.249596139496074	0.281530801484291	0.232621374508634	0.407599277567855	0.631876665645394	0.509521165277514	0.220712029333717
cg18137244	37	7	2444210	CHST12	NM_018641	5'UTR	S_Shore	Methylated	0.237106528561495	0.27794876689966	0.286563949499047	0.448847315253168	0.413187344374755	0.425359213451392	0.118651864493284
cg18158151	37	2	61372256	C2orf74;C2orf74	NM_001143960;NM_001143960	5'UTR;1stExon		Methylated	0.146049604436832	0.218922444032825	0.312566421013809	0.335181566054257	0.55383832926571	0.317296100483219	0.195440039007364
cg18161950	37	5	42995203				Island	Methylated	0.323419344860283	0.262778655163421	0.406725124854832	0.461700664155271	0.679477060568169	0.619061858943301	0.438875802023596
cg18232347	37	1	31655009	NKAIN1	NM_024522	Body	S_Shore	Methylated	0.154560621611606	0.225748810580482	0.321731600728383	0.413730443634848	0.407520202906043	0.222313388590534	0.109790653538607
cg18239753	37	6	62995963	KHDRBS2;KHDRBS2	NM_152688;NM_152688	1stExon;5'UTR	Island	Methylated	0.2081102660115	0.209475747508445	0.219939444589832	0.184130184304008	0.519056073024465	0.402470682463995	0.422181105238435
cg18291941	37	20	26188919	MIR663	NR_030386	TSS200	Island	Methylated	0.322803508347176	0.366443343315433	0.372747863947699	0.490184669101287	0.685460042031238	0.523387906689902	0.416183074409139
cg18318649	37	5	87974369	LOC645323;LOC645323	NR_015436;NR_024383	Body;TSS200	N_Shore	Methylated	0.27014502488333	0.242314190290515	0.307603697993892	0.391836779793049	0.695204414385742	0.579176701230464	0.332988745315858
cg18337735	37	17	7906521	GUCY2D	NM_000180	Body	Island	Methylated	0.270659075534833	0.190773707054823	0.229167632787158	0.303178936328206	0.471101270647821	0.484853153357749	0.270347649598565
cg18376288	37	1	8181555					Methylated	0.250903986072508	0.212740389806129	0.208633057080382	0.364308695007657	0.329403283232242	0.255644141333926	0.149255932823409
cg18555073	37	15	45002662	B2M	NM_004048	TSS1500	N_Shore	Methylated	0.236868487175605	0.448866639771738	0.438212003346442	0.508813790431157	0.716562990068873	0.516692858250102	0.149036855739109
cg18567924	37	15	95870450				S_Shore	Methylated	0.399584448341629	0.39586206314934	0.426005535029967	0.415405888802623	0.641759804738194	0.606327523274622	0.348070208039646
cg18571112	37	3	52968878	SFMBT1;SFMBT1;SFMBT1	NM_001005158;NM_001005159;NM_016329	Body;Body;Body		Methylated	0.180143551654614	0.344922678637906	0.370141702119759	0.263937916085707	0.47991577477295	0.272314898322592	0.289727551872
cg18579862	37	19	58095595	ZIK1	NM_001010879	TSS200	Island	Methylated	0.217870768873284	0.199671655846445	0.281688248301314	0.269395529794432	0.605638800440299	0.532638837875	0.258807436446272
cg18603028	37	5	136834392	SPOCK1	NM_004598	5'UTR	Island	Methylated	0.214583266223122	0.252756391352272	0.26456584703079	0.445847613530894	0.740383593583963	0.340735435542248	0.185462555837977
cg18633684	37	12	104697387	TXNRD1;TXNRD1;TXNRD1;EID3;TXNRD1;TXNRD1	NM_182729;NM_182743;NM_001093771;NM_001008394;NM_003330;NM_182742	5'UTR;5'UTR;Body;TSS200;Body;5'UTR	Island	Methylated	0.253648042218462	0.212133164531765	0.199198669673403	0.433299316495303	0.504844734733465	0.61331042136041	0.280721905857458
cg18635723	37	5	146832298	DPYSL3	NM_001387	Body	N_Shore	Methylated	0.237598374771896	0.314961677548078	0.312713399043441	0.419796791422737	0.620083403957583	0.355668623726118	0.167227249024174
cg18769074	37	3	133464867	TF	NM_001063	TSS200	N_Shore	Methylated	0.340335065701323	0.367561213822063	0.467446722302365	0.55555983049243	0.69217042694194	0.518158100490257	0.148640692771589
cg18802754	37	19	30016136	VSTM2B	NM_001146339	TSS1500	Island	Methylated	0.211798083560685	0.200750873546391	0.212875942540574	0.221195864250978	0.670447791364782	0.389772805385712	0.19699071744376
cg18891127	37	14	65637714					Methylated	0.224952978387443	0.239384858600471	0.325683525845884	0.41718861193828	0.717893083844699	0.506528083179622	0.100789063552441
cg18891712	37	6	76059576	FILIP1	NM_015687	Body		Methylated	0.224419511628891	0.252602760148685	0.358356564241488	0.457840984133277	0.645440663046267	0.251697691146409	0.0747086966723894
cg18894648	37	5	87974446	LOC645323;LOC645323	NR_015436;NR_024383	Body;TSS200	N_Shore	Methylated	0.307123609233628	0.33017130854091	0.31838332561979	0.487750417714141	0.629547674855827	0.633202781476467	0.36386310671471
cg18937827	37	10	27547704				Island	Methylated	0.267884032386415	0.301137641777733	0.292145328668368	0.422820668357179	0.716517487937951	0.488638191604039	0.232307961403674
cg18989709	37	3	164915009	SLITRK3	NM_014926	TSS1500		Methylated	0.254317913882147	0.384439910941346	0.379530255466884	0.53507458441455	0.71772046916255	0.483772940853467	0.313579498398347
cg19030579	37	1	50888710	DMRTA2	NM_032110	5'UTR	Island	Methylated	0.251513291767878	0.213190818942551	0.211357601328659	0.282584090280821	0.610671612893113	0.636846180740369	0.271653775591328
cg19050990	37	1	98511523				Island	Methylated	0.132291967176445	0.28246144038162	0.284886248314377	0.446616268227411	0.634626056273689	0.434954715559961	0.170591134813041
cg19064258	37	16	22826117	HS3ST2	NM_006043	1stExon	Island	Methylated	0.332544556251929	0.357402950127352	0.374202318022649	0.310995791644134	0.731916374044782	0.559413944869187	0.265679096001013
cg19112895	37	3	147075099				N_Shelf	Methylated	0.21578625849193	0.223963658112876	0.224390541867607	0.242359035744534	0.543546962497888	0.318793867686335	0.462382687451353
cg19254119	37	19	9609422	ZNF560	NM_152476	TSS200	S_Shore	Methylated	0.313909867330355	0.328345488265292	0.384941618925468	0.491802012606482	0.667210147698043	0.458766287430257	0.446130082213676
cg19352507	37	6	29717262	LOC285830;LOC285830	NR_026972;NR_026973	TSS1500;TSS1500	S_Shore	Methylated	0.378061380583526	0.297928817641798	0.293832544670184	0.451828938589706	0.626627630952015	0.52748067193381	0.353772841696536
cg19355079	37	19	23253218				N_Shore	Methylated	0.33874266496339	0.374650069212109	0.419865870911525	0.508475744205879	0.725188367139092	0.487806827434891	0.461740971025997
cg19361032	37	1	98514282				S_Shelf	Methylated	0.212283621638236	0.220739298090209	0.239444221497079	0.313133775872628	0.486111302188783	0.293597059221239	0.348227628674971
cg19370054	37	2	98964186	CNGA3;CNGA3	NM_001298;NM_001079878	5'UTR;5'UTR	Island	Methylated	0.331520613573323	0.492328496293221	0.402598825571125	0.526701515789757	0.803221914864068	0.640480392754465	0.407869772240979
cg19376851	37	2	200334137	FLJ32063	NR_026830	Body	Island	Methylated	0.212434243850926	0.14048351266093	0.137742682168909	0.174322395053521	0.562794211309299	0.476537011084368	0.293234054746136
cg19392998	37	19	10712866	SLC44A2	NM_001145056	TSS1500	N_Shore	Methylated	0.251898388248094	0.295555969821969	0.324659126054795	0.468872961246409	0.67545648692302	0.434011358922695	0.281356103995263
cg19401033	37	3	107148372				N_Shore	Methylated	0.368958743701641	0.295496419483389	0.285309507828644	0.389326971855798	0.579826514252762	0.534604143798093	0.349010037415479
cg19457477	37	19	39108609	MAP4K1;MAP4K1;MAP4K1;MAP4K1;EIF3K	NM_001042600;NM_001042600;NM_007181;NM_007181;NM_013234	1stExon;5'UTR;1stExon;5'UTR;TSS1500	N_Shore	Methylated	0.23697646613136	0.303278640058077	0.324882389309599	0.521003352863248	0.684885118301625	0.454377009680503	0.206195459225317
cg19488620	37	19	54668565	TMC4;TMC4	NM_144686;NM_001145303	Body;Body	Island	Methylated	0.300665850988814	0.369388949599839	0.37335559417778	0.512765885540537	0.725588371301477	0.552295059438386	0.321913912546202
cg19503977	37	6	78173287	HTR1B	NM_000863	TSS200	Island	Methylated	0.238955267327863	0.274229432597134	0.312062454021531	0.429142334153431	0.698252165160838	0.501819879046675	0.335798554015823
cg19505136	37	3	239506	CHL1	NM_006614	5'UTR	Island	Methylated	0.372049014542612	0.347975200930972	0.423536837270162	0.55243280576073	0.630560804994177	0.489240920471047	0.252731877916942
cg19507093	37	1	20878811	FAM43B	NM_207334	TSS200	N_Shore	Methylated	0.246569951099827	0.353047277897252	0.383586126132298	0.462891945613154	0.701855201879393	0.522187879656853	0.235469859374446
cg19509330	37	6	50692371	TFAP2D	NM_172238	Body	Island	Methylated	0.248751685463242	0.315420360061654	0.285270008485372	0.199779787011491	0.63278471314324	0.450915473961461	0.423714765392888
cg19519310	37	6	1389367	FOXF2	NM_001452	TSS1500	Island	Methylated	0.353358812977444	0.379583781506825	0.389957474401038	0.42262272168038	0.718707354226422	0.539018407255231	0.268466762034842
cg19531130	37	11	101786659	KIAA1377;ANGPTL5	NM_020802;NM_178127	Body;5'UTR	S_Shore	Methylated	0.375270581890352	0.313841722295565	0.404738140964152	0.336338247676317	0.559793037781735	0.51625618360061	0.26028014171053
cg19555331	37	4	147561900	POU4F2	NM_004575	Body	Island	Methylated	0.296569828846938	0.314628775857891	0.38382751140814	0.388825480356418	0.68715181462352	0.5601950834264	0.467608658242977
cg19585597	37	5	150326193	LOC134466	NR_026867	TSS200	Island	Methylated	0.320571739848131	0.353922357220043	0.309138486051828	0.270667638351008	0.597228939172513	0.516471791799578	0.488307150279821
cg19586661	37	11	66079705				Island	Methylated	0.219413540237585	0.234181379476166	0.295284616196316	0.556283042183198	0.607846039686466	0.260335152070643	0.206292818588659
cg19591056	37	1	240254988	FMN2	NM_020066	TSS200	Island	Methylated	0.158007360623279	0.277495056983195	0.349715828587107	0.391400026723966	0.755275101355017	0.449563217789837	0.0823896788281514
cg19614321	37	20	4804581	RASSF2	NM_014737	TSS1500	S_Shore	Methylated	0.331469215980831	0.464881032509936	0.473715965718067	0.498101013166782	0.62595112273114	0.410550847666644	0.15677422362478
cg19623717	37	20	5296442	PROKR2	NM_144773	TSS1500	Island	Methylated	0.267477142523581	0.215059508721501	0.191769531674744	0.119176431146903	0.610314460055851	0.433767956485277	0.319814613215833
cg19634247	37	12	54403314	HOXC8	NM_022658	1stExon	Island	Methylated	0.221949522303384	0.188066676429752	0.265939401249117	0.386401385017209	0.52268057065086	0.47817135805632	0.120160685988634
cg19697981	37	6	108487820	NR2E1;NR2E1	NM_003269;NM_003269	5'UTR;1stExon	Island	Methylated	0.286040729803159	0.347290034529455	0.3637134532642	0.395624289290005	0.621905746699744	0.521606523182331	0.393636842306807
cg19702779	37	6	105404808	LIN28B	NM_001004317	TSS200	S_Shelf	Methylated	0.203104397390698	0.210923192923652	0.281496762608525	0.281472492022449	0.45159897042282	0.373318188707684	0.381031655030272
cg19749660	37	8	65284514				N_Shore	Methylated	0.233300439717812	0.219147978700422	0.162854258142813	0.0683094596269836	0.478466019439831	0.260019171198444	0.460471698268322
cg19776201	37	19	58951434	ZNF132;ZNF132	NM_003433;NM_003433	1stExon;5'UTR	Island	Methylated	0.18997509763089	0.231845861708219	0.191429161300808	0.346549807020307	0.697963620394608	0.463331871052287	0.239966176923716
cg19805005	37	17	50234775	CA10;CA10;CA10	NM_001082533;NM_020178;NM_001082534	Body;Body;Body	N_Shore	Methylated	0.326228611840813	0.287441111029149	0.279520179950002	0.221933429087471	0.494549937115292	0.47013363003282	0.253315639654286
cg19807257	37	1	46951354				Island	Methylated	0.268816286198398	0.180491047383712	0.301376131302797	0.301155282479028	0.663647442363243	0.525908987091585	0.421198091521889
cg19810038	37	20	58179536	PHACTR3	NM_080672	TSS200	N_Shore	Methylated	0.278739057361155	0.303825044400602	0.282312021324345	0.25158357866717	0.721739459516751	0.422700401485317	0.197723157787703
cg19852211	37	5	140187240	PCDHA2;PCDHA1;PCDHA1;PCDHA4;PCDHA3;PCDHA4	NM_018905;NM_031411;NM_018900;NM_018907;NM_018906;NM_031500	Body;Body;Body;1stExon;Body;1stExon	Island	Methylated	0.234942902866257	0.235146526298407	0.195677176204519	0.235378238365318	0.515243742576291	0.405802273343866	0.525422571754286
cg19859290	37	11	20618399				Island	Methylated	0.252634628575456	0.252608706536688	0.330142306694349	0.362719867229881	0.733626309448928	0.45176256364577	0.0863961337877094
cg19863592	37	12	129338841	GLT1D1	NM_144669	Body	S_Shore	Methylated	0.283472780242616	0.188681908693563	0.229381278016412	0.145021015967914	0.637459548563479	0.429475107123044	0.357158605527795
cg19901801	37	1	114697032	SYT6	NM_205848	TSS1500	Island	Methylated	0.309205213748531	0.376965295798285	0.42604194517567	0.530920145632282	0.708810751900585	0.510100720137702	0.227939077830905
cg19954537	37	2	97204401	ARID5A	NM_212481	Body	S_Shore	Methylated	0.278091085030248	0.176295810337676	0.290456498335844	0.522071638037941	0.507711064229415	0.569282521178683	0.100200641488533
cg19991022	37	20	53091929	DOK5	NM_018431	TSS1500	Island	Methylated	0.236479740915589	0.240048416073798	0.221659955560662	0.158426362755428	0.693455266969387	0.591663342484715	0.0670379143634134
cg19992633	37	14	96180576	TCL1A;TCL1A	NM_021966;NM_001098725	TSS200;TSS200	Island	Methylated	0.338658945044848	0.273437683587768	0.370338799151811	0.413697838377973	0.588508036072244	0.675301891118693	0.352915970133551
cg20029745	37	18	28621985	DSC3;DSC3	NM_024423;NM_001941	Body;Body	Island	Methylated	0.410623624278167	0.462186102727207	0.600424878716924	0.640882676843162	0.813299796740726	0.692544882320052	0.224325357817103
cg20038996	37	4	41883107				N_Shore	Methylated	0.243480649867405	0.336843339109743	0.297668284827267	0.371507313416441	0.68233482392007	0.523001196689348	0.316025520731928
cg20043105	37	14	29247458	C14orf23;C14orf23	NR_026732;NR_026731	Body;Body	Island	Methylated	0.267635236178036	0.331660024470257	0.353123533428477	0.234915582097917	0.553282986223883	0.332567594445261	0.354140541273271
cg20130213	37	10	13934169	FRMD4A	NM_018027	Body	Island	Methylated	0.248757817282075	0.2888634049608	0.368088816507587	0.410808574252204	0.754422910962292	0.452390710345585	0.0718772097809027
cg20171396	37	4	13536910				N_Shore	Methylated	0.362385541501893	0.276067996073468	0.294522853814889	0.236887922768265	0.394892412262791	0.5680564124721	0.4364900910645
cg20183619	37	7	155241490				Island	Methylated	0.263656576034014	0.265765379991677	0.27460547414972	0.203321150092801	0.700816930866093	0.5238381565606	0.402496568344707
cg20190772	37	8	48572496	KIAA0146	NM_001080394	Body		Methylated	0.316366108875198	0.18443208934015	0.0724372417701093	0.172804114927774	0.200123672051652	0.379594066249904	0.293968442447221
cg20256245	37	22	29877285	NEFH	NM_021076	Body	S_Shore	Methylated	0.266833533929375	0.31267697815088	0.316437662403361	0.40767705063281	0.710623754822619	0.507269333044768	0.396451143782659
cg20295992	37	6	108440280				Island	Methylated	0.303260144690674	0.174740033020988	0.252821372729366	0.406599787480123	0.666433407675927	0.661445535041473	0.365799124476087
cg20297199	37	14	54422775	BMP4;BMP4	NM_001202;NM_130850	5'UTR;5'UTR	Island	Methylated	0.182786267495255	0.151773870291258	0.170381049305539	0.422418164581672	0.524437872352832	0.303357140512763	0.241550419303965
cg20388823	37	4	93227270	GRID2	NM_001510	Body	S_Shore	Methylated	0.253293282042814	0.329061772068385	0.263366467382967	0.452208763349125	0.52429329026664	0.334998751171422	0.270114337112418
cg20429172	37	1	248020436	TRIM58	NM_015431	TSS200	Island	Methylated	0.207464124253783	0.133398706525704	0.165710621927371	0.360688177520101	0.422767131346725	0.3070322309442	0.408606204247125
cg20464719	37	19	17889512	FCHO1;FCHO1;FCHO1;FCHO1	NM_015122;NM_001161358;NM_001161359;NM_001161357	Body;Body;Body;Body		Methylated	0.359179020622704	0.183024941788291	0.212709282389599	0.27192043732846	0.542016024202332	0.426908007854335	0.378585472020536
cg20568322	37	1	201915709	LMOD1;LMOD1	NM_012134;NM_012134	1stExon;5'UTR		Methylated	0.287450130630437	0.172079707131839	0.291216989962727	0.261579432721954	0.466911652330655	0.471820881853944	0.121315774099367
cg20581321	37	2	98963585	CNGA3;CNGA3	NM_001298;NM_001079878	5'UTR;5'UTR	Island	Methylated	0.263754185835095	0.271235711032718	0.235859165461768	0.343946740855512	0.700885362394979	0.541989410037236	0.331923163392126
cg20601919	37	2	219646831	CYP27A1;CYP27A1	NM_000784;NM_000784	5'UTR;1stExon	Island	Methylated	0.192007541856115	0.0992623795857802	0.134392252320065	0.238828965879953	0.184011246474301	0.56548430425319	0.102172709431888
cg20634967	37	13	58204224				Island	Methylated	0.121028722910516	0.26242142974669	0.290697070533975	0.374137564225913	0.702009138753452	0.29983578026265	0.156729223295895
cg20651616	37	17	46720050				Island	Methylated	0.316623571052513	0.301216855752515	0.241769962642958	0.224957676535762	0.627590757612572	0.647766759783189	0.451776588484131
cg20653075	37	8	65291682	MIR124-2	NR_029669	TSS200	S_Shore	Methylated	0.3202917233473	0.3054045544673	0.311136422681254	0.243286681728894	0.601588759089835	0.54702032012851	0.563243026098914
cg20676696	37	1	110210444	GSTM2;GSTM2	NM_001142368;NM_000848	TSS200;TSS200	N_Shore	Methylated	0.309999587679853	0.256150945246265	0.185547137935822	0.333788441488251	0.355849535256957	0.694139776018055	0.301251092338937
cg20678442	37	1	244893503				Island	Methylated	0.116182568596934	0.251667780160844	0.332537607755539	0.397632744600113	0.51696584838035	0.345006968504348	0.0364481353694103
cg20691205	37	13	36919674	SPG20;SPG20;SPG20;SPG20	NM_001142296;NM_001142294;NM_015087;NM_001142295	5'UTR;5'UTR;5'UTR;5'UTR	N_Shore	Methylated	0.166793969244428	0.139796201791428	0.20094690872519	0.29221755991869	0.520070383628622	0.543169021492083	0.0265517562210091
cg20727434	37	5	170740547				N_Shore	Methylated	0.267339648700997	0.220830275715764	0.189949420954178	0.20721214666479	0.619465181755682	0.606562024232937	0.342854927698043
cg20737185	37	6	110679566	C6orf186	NM_001123364	TSS200	Island	Methylated	0.233713214972894	0.146225508427601	0.200072155650794	0.285148644298634	0.610997969876004	0.409566331483814	0.0586011134936876
cg20750832	37	5	170742345				Island	Methylated	0.360699913385633	0.325566079986392	0.308712681592585	0.425845174731633	0.675271559141572	0.484256117599517	0.334631134467767
cg20776829	37	4	90758797	SNCA;SNCA;SNCA;SNCA	NM_001146054;NM_001146055;NM_007308;NM_000345	TSS1500;5'UTR;TSS1500;TSS1500	Island	Methylated	0.213840713235779	0.262337775107562	0.400288194774728	0.494097720423788	0.700073343211263	0.403165098104573	0.109556814105372
cg20854539	37	2	135475426	TMEM163	NM_030923	Body	N_Shore	Methylated	0.384182788621542	0.361231287640526	0.412694756666554	0.508223057434992	0.751527598517389	0.570868455084595	0.34829192170538
cg20883831	37	7	150652948	KCNH2;KCNH2;KCNH2	NM_172057;NM_172056;NM_000238	TSS200;Body;Body	Island	Methylated	0.194444882683506	0.124103816641902	0.141675337220071	0.190795096876951	0.273999118055494	0.442475841452287	0.188898054500314
cg20888142	37	3	12045662	SYN2;SYN2	NM_003178;NM_133625	TSS200;TSS200	Island	Methylated	0.257106570978012	0.428197857439084	0.485380462998173	0.545218751563697	0.744524382777163	0.464952571280909	0.22004016184844
cg20924470	37	5	135265849	FBXL21	NM_012159	TSS200	Island	Methylated	0.191977378445515	0.235210682280804	0.274119974174968	0.371731581994052	0.749618011506874	0.434458267761438	0.251545689057625
cg20933109	37	14	36991034				Island	Methylated	0.250008368934017	0.294857028714482	0.242766412693925	0.249630398932094	0.658773592006525	0.556442190921999	0.368029310617911
cg20945853	37	5	133406542				N_Shore	Methylated	0.326719386366645	0.435513395075429	0.514368873022309	0.54283756885158	0.786308693354651	0.668828682106412	0.153004216632505
cg20998319	37	2	157177345				Island	Methylated	0.282632705518348	0.315604915827011	0.274382180387508	0.489113160704076	0.634442151250954	0.607209847651014	0.483068907212079
cg21038785	37	15	53087068				N_Shore	Methylated	0.27237303506348	0.208406917321957	0.222251323000829	0.160054420185584	0.573265781073015	0.539946682547381	0.462704773557909
cg21082557	37	2	120281354	SCTR	NM_002980	Body	N_Shore	Methylated	0.30409564196857	0.33603877116952	0.3932173642741	0.46311100245304	0.714806977612469	0.390148618917983	0.199781588931536
cg21095561	37	17	42733994	C17orf104	NM_001145080	1stExon	Island	Methylated	0.220759106990495	0.248410079796724	0.272551414095688	0.385436486533574	0.612253930676947	0.345309325399111	0.225074051236549
cg21187352	37	3	6903327	GRM7;GRM7	NM_000844;NM_181874	1stExon;1stExon	Island	Methylated	0.277876928691956	0.421220637056838	0.334023527134082	0.462722836801146	0.719842678338646	0.495489651791157	0.305642654473569
cg21200408	37	20	21378211	NKX2-4	NM_033176	TSS200	Island	Methylated	0.291492284741017	0.355350144271793	0.46330021892389	0.501275117092023	0.620827719290812	0.477027688613454	0.323001867510534
cg21200539	37	4	147562073	POU4F2	NM_004575	3'UTR	S_Shore	Methylated	0.2574487531815	0.291660983933674	0.309677415355953	0.207685847681244	0.64678545197468	0.475776956402071	0.388747765479962
cg21250296	37	6	26044405	HIST1H2BB;HIST1H3C	NM_021062;NM_003531	TSS1500;TSS1500	Island	Methylated	0.155594783386089	0.128348549215599	0.266847953882592	0.391860533027109	0.474816667074207	0.393301910021466	0.159731570198589
cg21250721	37	9	140056227	GRIN1;GRIN1;GRIN1	NM_000832;NM_007327;NM_021569	Body;Body;Body	N_Shore	Methylated	0.229763958144217	0.20335986406373	0.294173851885373	0.346059307133365	0.365022293175794	0.583441783747014	0.226081579787323
cg21287054	37	19	54928012	TTYH1;TTYH1	NM_020659;NM_001005367	Body;Body	Island	Methylated	0.424838527171658	0.355091363383183	0.461203498306126	0.540234417022537	0.677851719583054	0.583512636499144	0.226729678182008
cg21306240	37	1	38230845	EPHA10;EPHA10	NM_001099439;NM_173641	TSS200;TSS200	Island	Methylated	0.353659309989458	0.378701770620724	0.406905405346623	0.572736226617991	0.727768862204583	0.609961676422184	0.512260668635107
cg21425842	37	6	26240939	HIST1H4F	NM_003540	1stExon	Island	Methylated	0.247274920411218	0.307112342394384	0.384168177666598	0.569279061661943	0.767246411315319	0.497280028566922	0.293579973075878
cg21488538	37	2	98964436	CNGA3;CNGA3	NM_001298;NM_001079878	5'UTR;5'UTR	S_Shore	Methylated	0.378182691309988	0.346338148917374	0.426523090770019	0.339467454151401	0.710824463884833	0.676713827232725	0.494125912711851
cg21546184	37	8	65283649				S_Shore	Methylated	0.326199308397263	0.346479955960237	0.364909067158167	0.290060380754327	0.740071504169579	0.504365763577324	0.525917990092569
cg21621248	37	2	80531842	CTNNA2;CTNNA2;LRRTM1	NM_004389;NM_001164883;NM_178839	Body;Body;TSS1500	S_Shore	Methylated	0.251585503322279	0.339382507258743	0.325536409964495	0.29412055324691	0.768931172604866	0.487946372181842	0.0877154996116539
cg21656205	37	20	43439688	RIMS4	NM_182970	TSS1500	S_Shore	Methylated	0.290670545188621	0.236505686414898	0.213281679297254	0.245577441606668	0.709538067923814	0.670381934691902	0.309758658029909
cg21667878	37	11	2160980	INS-IGF2;IGF2AS;IGF2;IGF2;IGF2AS;IGF2	NR_003512;NR_028044;NM_001127598;NM_001007139;NR_028043;NM_000612	Body;TSS1500;Body;5'UTR;TSS1500;TSS1500	Island	Methylated	0.270236260258528	0.254777568985937	0.392682767795439	0.469702415137583	0.688778318077838	0.41114740865567	0.280255578188147
cg21771200	37	19	11784761	ZNF833	NR_028594	TSS200	N_Shore	Methylated	0.239483011592048	0.246166453663942	0.262379927368445	0.273587560064216	0.491181776856061	0.543229209925363	0.520129029703358
cg21773872	37	7	30722320	CRHR2	NM_001883	TSS200	Island	Methylated	0.255116472930284	0.252993953564682	0.333338505589765	0.31831369803099	0.765392071883112	0.686470780003653	0.140618208370972
cg21831931	37	3	5137953				Island	Methylated	0.333362779404837	0.318969161119076	0.363958903583593	0.397966904430583	0.630398027594607	0.659641681257027	0.449067312826001
cg21848524	37	3	27771053				N_Shore	Methylated	0.34460251186689	0.309548149770288	0.335179472336798	0.413379308063988	0.800461696895791	0.585484557009545	0.45938657564381
cg21951301	37	12	5542527	NTF3	NM_001102654	Body	Island	Methylated	0.229572136630472	0.192221893341005	0.156695696941896	0.271015211692868	0.454474253916032	0.386589380594879	0.346410267427536
cg21972382	37	2	29339076	CLIP4	NM_024692	5'UTR	S_Shore	Methylated	0.134991904150085	0.168052201423115	0.150486895626341	0.249400042513361	0.512847652165026	0.405783437411114	0.0149460859161487
cg22007666	37	1	216896852	ESRRG;ESRRG;ESRRG;ESRRG;ESRRG	NM_206594;NM_206595;NR_024099;NM_001134285;NM_001438	5'UTR;5'UTR;TSS200;5'UTR;TSS200		Methylated	0.210283939560533	0.165852017387262	0.179165034659063	0.356787105056621	0.584829423939429	0.24351283436768	0.179793095543718
cg22070855	37	3	172167527	GHSR;GHSR	NM_198407;NM_004122	TSS1500;TSS1500	Island	Methylated	0.275256465229805	0.306145183779709	0.328590494521295	0.507237915496982	0.644316464318957	0.522520980999398	0.416764323418603
cg22212414	37	21	34775032	IFNGR2	NM_005534	TSS200	N_Shore	Methylated	0.196685463430019	0.215481456634869	0.329622072966737	0.463938698648032	0.578240508672667	0.254905589886615	0.0435839586316718
cg22230604	37	1	119870287				Island	Methylated	0.179083552958762	0.300630683136889	0.272793111634783	0.347703676841947	0.549599343158551	0.127927825569726	0.109633948854651
cg22235018	37	6	50692150	TFAP2D	NM_172238	Body	Island	Methylated	0.256914958271631	0.364472535114303	0.369164769561232	0.24500563598434	0.737188205334595	0.471485232363271	0.460861968293342
cg22243996	37	6	26757644					Methylated	0.292922215847189	0.243757127630225	0.242616424315672	0.16209087883195	0.595536994191708	0.429826246686769	0.43843669102506
cg22256631	37	3	181443971	SOX2OT	NR_004053	Body	N_Shore	Methylated	0.252797129630644	0.153897994802022	0.152125146473588	0.356370299433877	0.550052749998732	0.464490450271096	0.154462731470209
cg22337128	37	14	29243404	C14orf23;C14orf23	NR_026732;NR_026731	Body;Body	Island	Methylated	0.171606824153439	0.245664126552116	0.181341997445788	0.120963768673355	0.576408694163695	0.301762642374452	0.265447447270639
cg22359606	37	2	182545492	NEUROD1	NM_002500	TSS200	N_Shelf	Methylated	0.248391957808344	0.251870024744037	0.303056803435946	0.355868875539325	0.676203083843692	0.557766454906226	0.315167691290893
cg22370006	37	6	154360344	OPRM1;OPRM1;OPRM1;OPRM1;OPRM1;OPRM1;OPRM1;OPRM1;OPRM1;OPRM1;OPRM1;OPRM1	NM_001145283;NM_000914;NM_001145281;NM_001145286;NM_001145282;NM_001145284;NM_001008503;NM_001008505;NM_001008504;NM_001145285;NM_001145280;NM_001145279	TSS200;TSS200;Body;TSS200;TSS200;TSS1500;TSS200;TSS200;TSS200;TSS200;5'UTR;Body	N_Shore	Methylated	0.279541176768664	0.318925482369882	0.280719283877242	0.415080638953279	0.731291613032195	0.443964436036178	0.390167193220313
cg22377486	37	17	41984018	MPP2	NM_005374	5'UTR	N_Shore	Methylated	0.12770430427719	0.133940525573245	0.0763195532379115	0.249006470644577	0.382028491393403	0.266969999603668	0.210501745074657
cg22383888	37	3	27764816	EOMES	NM_005442	TSS1500	N_Shore	Methylated	0.28720953599797	0.329754533283522	0.253468639600686	0.146787896881888	0.718337663919611	0.571015331776164	0.475892521968131
cg22421859	37	7	96622042	DLX6AS	NR_015448	Body		Methylated	0.157652768422853	0.145660014999878	0.111461086362708	0.0709217220847713	0.343603393622898	0.342725796079828	0.466728271335369
cg22454011	37	18	13611439	C18orf1;C18orf1;C18orf1;C18orf1	NM_001003675;NM_181481;NM_181482;NM_001003674	TSS1500;Body;Body;TSS1500		Methylated	0.318670026595204	0.233600814311309	0.185591039615362	0.292782739491655	0.268219628287666	0.313151971408802	0.401443786288896
cg22455914	37	18	7116977	LAMA1	NM_005559	Body	Island	Methylated	0.221276234667761	0.315701009481717	0.374893447015604	0.479496090981168	0.725465067822187	0.380456081114686	0.053736881750696
cg22471726	37	17	46719276				N_Shore	Methylated	0.378501769513867	0.296771974688306	0.317122311806293	0.210945725121886	0.513369687570464	0.676756209703117	0.504398577533922
cg22478210	37	6	26043990	HIST1H2BB	NM_021062	TSS200	N_Shore	Methylated	0.122652047258322	0.144777860130291	0.241723824317988	0.375501082904555	0.563918231453411	0.381601563014975	0.175301582068123
cg22488256	37	1	66258046	PDE4B;PDE4B	NM_001037341;NM_002600	TSS200;TSS1500	N_Shore	Methylated	0.392390739792635	0.482378025943618	0.531362531378956	0.578661426369466	0.821443460881692	0.612459076752671	0.208199485540378
cg22541735	37	2	176988203	HOXD9	NM_014213	1stExon	Island	Methylated	0.354110557046293	0.340263308175062	0.388216248729439	0.252976581686	0.73424136187515	0.530171876485431	0.417033994480514
cg22572159	37	1	115880646	NGF	NM_002506	5'UTR	Island	Methylated	0.189527363755421	0.245411348239695	0.296672578406466	0.345550521225664	0.622069473246249	0.191720723050399	0.156663930016976
cg22598028	37	3	44626492	ZNF660;ZNF660	NM_173658;NM_173658	5'UTR;1stExon	Island	Methylated	0.248850056535175	0.320872514074828	0.34328870787925	0.367362689632118	0.741065883697097	0.634855033652016	0.106556966850489
cg22606224	37	19	12266489	ZNF625	NM_145233	5'UTR	N_Shore	Methylated	0.302002069081037	0.258118869374899	0.414217334290135	0.357351884679536	0.624266392959234	0.579560882902306	0.401079815648043
cg22610424	37	1	30559051					Methylated	0.184684879952792	0.206950569196447	0.22370797468015	0.424326509449583	0.706539971682778	0.444034702959038	0.294992963139384
cg22723502	37	6	26240528	HIST1H4F	NM_003540	TSS200	N_Shore	Methylated	0.210000254853886	0.28873071905115	0.36668750479557	0.478467948702525	0.665530279869505	0.415862391878174	0.266545701025979
cg22725685	37	4	74810310				S_Shore	Methylated	0.260288497291143	0.19950493679102	0.243501745367928	0.438167519862994	0.691698692853087	0.487324251399763	0.154059882954768
cg22732749	37	5	140624888	PCDHB15	NM_018935	TSS1500	N_Shore	Methylated	0.349073919464728	0.304057498437995	0.313417550866446	0.222350345721923	0.648483699415088	0.641460079894237	0.562009881945137
cg22759823	37	19	57610870				Island	Methylated	0.208655244133561	0.221610831539072	0.221746780546948	0.391977688537991	0.544602082242269	0.225506120785164	0.397870537618587
cg22770135	37	5	135701240	TRPC7;TRPC7;TRPC7	NM_020389;NM_001167577;NM_001167576	TSS200;TSS200;TSS200		Methylated	0.386345073285499	0.39492800134066	0.526194181923407	0.616206012925687	0.778340391623271	0.582894013619272	0.437548954686701
cg22778178	37	17	48041956				Island	Methylated	0.282593593201464	0.239189874232318	0.275073425436675	0.389398679294734	0.565111815409532	0.577658240250158	0.265464725133667
cg22837767	37	20	21686251	PAX1	NM_006192	TSS200	Island	Methylated	0.18122356034035	0.308817588470422	0.253796825620788	0.369564874859695	0.648720490034301	0.244429682338956	0.308342000630991
cg22861116	37	5	140762582	PCDHGA4;PCDHGA7;PCDHGA6;PCDHGA1;PCDHGA5;PCDHGB1;PCDHGA3;PCDHGA2;PCDHGB2;PCDHGA7;PCDHGB3	NM_018917;NM_032087;NM_018919;NM_018912;NM_018918;NM_018922;NM_018916;NM_018915;NM_018923;NM_018920;NM_018924	Body;1stExon;Body;Body;Body;Body;Body;Body;Body;1stExon;Body	Island	Methylated	0.348409560373509	0.358172500011565	0.351410119238071	0.31348686775542	0.648272042497561	0.572245264523859	0.581202012810107
cg22863920	37	8	72470832				S_Shore	Methylated	0.250502102236819	0.303563953475309	0.278095575737493	0.391364825495139	0.654324037464738	0.500657575480706	0.303515571313667
cg22899100	37	10	23462237				Island	Methylated	0.171833948335749	0.178124788093549	0.213575551636119	0.196815359148298	0.725675061731278	0.428624574176501	0.165331440927437
cg22905097	37	13	43566401	EPSTI1;EPSTI1	NM_001002264;NM_033255	TSS200;TSS200	Island	Methylated	0.163889944473219	0.137031628966559	0.198820759842221	0.275551955977113	0.440878901888615	0.482800985981508	0.269991751486108
cg22942804	37	6	26183572	HIST1H2BE	NM_003523	TSS1500	N_Shore	Methylated	0.190113817221986	0.216240927301019	0.249964836409019	0.458597973597626	0.355532037109191	0.345552734128781	0.287780112382366
cg23011597	37	3	19190158	KCNH8;KCNH8	NM_144633;NM_144633	1stExon;5'UTR	S_Shore	Methylated	0.353553712505905	0.459694677797823	0.513711550037482	0.674071477541757	0.898707229085046	0.609485539992831	0.109990908263655
cg23051664	37	8	23020966	TNFRSF10D	NM_003840	Body	N_Shore	Methylated	0.130168341732337	0.240759114213624	0.216461343885883	0.367614980227442	0.665313486812022	0.495504648843616	0.0486285377447648
cg23057706	37	11	64512970	RASGRP2;RASGRP2;RASGRP2	NM_001098670;NM_001098671;NM_153819	TSS1500;TSS1500;TSS200	Island	Methylated	0.213509211206431	0.116088810585679	0.176164810489518	0.321808400512371	0.579576455224138	0.661891738451453	0.246671776672189
cg23129573	37	7	73442487	ELN;ELN;ELN;ELN;ELN;ELN;ELN;ELN;ELN;ELN	NM_001081752;NM_001081754;NM_001081753;NM_001081754;NM_000501;NM_001081755;NM_000501;NM_001081753;NM_001081752;NM_001081755	5'UTR;5'UTR;1stExon;1stExon;1stExon;5'UTR;5'UTR;5'UTR;1stExon;1stExon		Methylated	0.323424433374985	0.176136187759749	0.279248461025557	0.391626217101799	0.469027130192071	0.459363482705001	0.121308769836226
cg23130254	37	2	176964588	HOXD12	NM_021193	1stExon	Island	Methylated	0.312285775883483	0.383718065624975	0.301313680984092	0.245752471812158	0.647394406245662	0.58252137647681	0.482108106694062
cg23141355	37	3	44063593				Island	Methylated	0.189742771562145	0.116357128410346	0.233789849489934	0.234000655239046	0.685090308010613	0.569676456244452	0.295313923903331
cg23151024	37	7	84815940				Island	Methylated	0.160766239708862	0.211310984409541	0.291384329821233	0.358111802541975	0.721388218284296	0.349184621947544	0.0366510119328443
cg23233200	37	6	26272695	HIST1H3G;HIST1H2BI	NM_003534;NM_003525	TSS1500;TSS1500	Island	Methylated	0.108147501131041	0.210382850812086	0.195224994535442	0.264901823086502	0.338364102955879	0.387855540323498	0.189969603075555
cg23288059	37	14	38724945	CLEC14A	NM_175060	1stExon	Island	Methylated	0.311901067607488	0.351549622326783	0.385660483252513	0.527510961102044	0.758762810212352	0.60263398718094	0.445306542283117
cg23384093	37	5	170745466				S_Shore	Methylated	0.220353245650617	0.107063267606094	0.0825139700173462	0.0868727607998288	0.154297673885532	0.572213570979633	0.359648887993354
cg23416788	37	21	47064307				Island	Methylated	0.24183998525636	0.300893291987412	0.315682881536893	0.427517409609002	0.665922492374909	0.493792469023803	0.224831097276826
cg23432345	37	7	27196153	HOXA7	NM_006896	1stExon	Island	Methylated	0.166576297989544	0.32340580146909	0.246432207549847	0.322542760156005	0.652472690670047	0.424921714160814	0.106347606353464
cg23458558	37	8	85096868	RALYL;RALYL;RALYL;RALYL	NM_173848;NM_001100391;NM_001100392;NM_001100393	5'UTR;TSS1500;5'UTR;5'UTR	Island	Methylated	0.226626892897109	0.243498049171317	0.264388006099871	0.316664725636384	0.677455866486089	0.480458594406107	0.305818217093646
cg23478293	37	14	57279275	OTX2OS1	NR_029385	TSS1500	S_Shore	Methylated	0.284823047643486	0.258637789207949	0.316861449703685	0.32394554151377	0.596998720771319	0.588638785030046	0.386337150033904
cg23586322	37	8	121138232	COL14A1	NM_021110	5'UTR	S_Shore	Methylated	0.244747753660097	0.230063596061034	0.284117783891572	0.393268679866239	0.59217312759689	0.602370593243747	0.338179433964001
cg23619357	37	1	164290198				N_Shore	Methylated	0.276148871980911	0.170386304751353	0.106811914434831	0.288948954628401	0.552153891303136	0.256492686928294	0.150462092829171
cg23644624	37	22	21386989	SLC7A4	NM_004173	TSS200	Island	Methylated	0.30131083101463	0.256403954144481	0.271943300321906	0.403441241860225	0.579085772162125	0.629087133169163	0.356246833598012
cg23657185	37	6	99272559				Island	Methylated	0.299833310495825	0.32970362084696	0.255630930274809	0.291397000983821	0.737776596820111	0.603136704421326	0.261580137708394
cg23696752	37	6	146349312	GRM1;GRM1	NM_001114329;NM_000838	5'UTR;5'UTR	N_Shore	Methylated	0.306760811900095	0.385007503218576	0.428046162254973	0.509950468883419	0.648217448450146	0.60201245820092	0.374730298737565
cg23716800	37	1	183385961	NMNAT2	NM_015039	Body	N_Shore	Methylated	0.270220846286379	0.277675146493926	0.36160870314952	0.495161026216586	0.799908960284673	0.553561432655157	0.155592777126413
cg23782616	37	18	61616526	HMSD	NM_001123366	TSS200		Methylated	0.163217769571832	0.222126768640033	0.211001400044504	0.208592451590949	0.694972068102804	0.285474591030997	0.351716612723216
cg23791626	37	17	65542892	PITPNC1;PITPNC1	NM_181671;NM_012417	Body;Body		Methylated	0.432806520744768	0.363730041797091	0.358722168051429	0.473095683576224	0.528326882854979	0.46599999582737	0.430232920483627
cg23839074	37	6	24494793	ALDH5A1;ALDH5A1	NM_001080;NM_170740	TSS1500;TSS1500	Island	Methylated	0.281053282197287	0.317069352237335	0.383596301157959	0.458904753624986	0.764371031717317	0.518884139677878	0.155235483062645
cg23930313	37	12	25056083	BCAT1	NM_005504	Body	Island	Methylated	0.165204679432238	0.220566431492241	0.192034872659534	0.351942225752121	0.69883506918771	0.485851975667322	0.0931858182702367
cg23949389	37	5	122621186					Methylated	0.270469622403148	0.305151827737871	0.332341274683399	0.475276040934419	0.654520500070091	0.50633525900807	0.191457117430643
cg23989821	37	14	60952405	C14orf39	NM_174978	5'UTR	Island	Methylated	0.303955247351591	0.299751658000999	0.459556015561797	0.543019810996096	0.682858918980961	0.713804565197079	0.390240145933803
cg24011260	37	7	153584748	DPP6;DPP6	NM_001039350;NM_001039350	1stExon;5'UTR	Island	Methylated	0.231276024281942	0.279920595091272	0.221189484513757	0.230178755572172	0.671572668973475	0.422903350825729	0.363388751123204
cg24104241	37	1	229567626	ACTA1	NM_001100	Body	Island	Methylated	0.256616809128123	0.252478260686241	0.234007461609111	0.327456849944704	0.652031000334306	0.58682432987316	0.300196006055924
cg24158594	37	8	60030763	TOX	NM_014729	Body	Island	Methylated	0.203906082915221	0.259067203948281	0.32456805706907	0.437233437303914	0.692792368491914	0.531443406977069	0.081881625530927
cg24159214	37	3	50402751	CACNA2D2;CACNA2D2	NM_001005505;NM_006030	Body;Body	Island	Methylated	0.144005488381729	0.124475311873076	0.0882342090000406	0.206737785073887	0.53546467892893	0.347632203648257	0.159674222168332
cg24161501	37	1	67218275	TCTEX1D1	NM_152665	5'UTR	Island	Methylated	0.26946027718384	0.284510816159911	0.257710746015006	0.33364096007371	0.638489563015653	0.533909210953594	0.414251427992515
cg24166864	37	12	65515290	WIF1	NM_007191	TSS200	Island	Methylated	0.126766548555119	0.285397424631905	0.305906788344075	0.466779061536398	0.48515437981759	0.188286365276034	0.0749543823209001
cg24168884	37	5	140552153	PCDHB7	NM_018940	TSS200	N_Shore	Methylated	0.113919824151081	0.113308188828913	0.0548448575669743	0.0650323230876178	0.198164527578612	0.15134263974559	0.322048674564694
cg24249411	37	11	27744759	BDNF	NM_170731	TSS1500	S_Shore	Methylated	0.321473885020067	0.342860308030531	0.383524393088335	0.451225536679483	0.703802641355137	0.454545056410897	0.273529402106947
cg24296452	37	19	50666538	C19orf41	NM_152358	TSS200	S_Shore	Methylated	0.351197128706183	0.355460775844788	0.494893221125578	0.541379121784604	0.753551118201559	0.495620921592452	0.331518937272941
cg24399430	37	19	44203583				Island	Methylated	0.248061972919139	0.300366870632877	0.298298526834548	0.439947268356788	0.704569622991612	0.53235337057821	0.225830984043375
cg24504442	37	15	37391675	MEIS2;MEIS2;MEIS2;MEIS2;MEIS2;MEIS2;MEIS2;MEIS2;MEIS2;MEIS2;MEIS2	NM_170677;NM_170677;NM_002399;NM_170674;NM_172316;NM_170675;NM_170674;NM_170676;NM_172315;NM_170676;NM_170675	1stExon;5'UTR;5'UTR;1stExon;TSS200;5'UTR;5'UTR;1stExon;TSS1500;5'UTR;1stExon	N_Shore	Methylated	0.197260582207386	0.30141211402676	0.382209719075798	0.55538618383392	0.653975506178416	0.271989675033361	0.170712561332911
cg24504927	37	12	85667353					Methylated	0.268903250739997	0.231123807331053	0.2925431191052	0.366638919631768	0.67257408822559	0.560657419053791	0.387052171008755
cg24530250	37	11	71955599	PHOX2A	NM_005169	TSS1500	Island	Methylated	0.328655224101382	0.238998683475017	0.305482110404584	0.453038722683273	0.622679570316512	0.683823978137535	0.333537113027326
cg24565274	37	11	19736253	LOC100126784;NAV2;NAV2;NAV2	NR_015384;NM_182964;NM_001111018;NM_145117	TSS200;Body;Body;Body	S_Shore	Methylated	0.307979611129563	0.167906669708247	0.187083231590028	0.243141511616647	0.259001872457318	0.540762513811472	0.415139166323866
cg24575067	37	20	44746902	CD40;CD40	NM_152854;NM_001250	TSS200;TSS200	Island	Methylated	0.23353173348051	0.175739707442404	0.142257657134605	0.170640714367354	0.398048000500822	0.40731738622253	0.307981467570391
cg24589459	37	2	198651347	BOLL;BOLL	NM_197970;NM_033030	TSS1500;TSS1500	Island	Methylated	0.1602983406816	0.148587543542057	0.128025214884301	0.333259594868389	0.47772572910784	0.456858036694567	0.286733043300644
cg24595510	37	20	644302	SCRT2	NM_033129	3'UTR	Island	Methylated	0.306214004941157	0.283870438903097	0.351225584482049	0.251810553148647	0.690117767467944	0.691538334198535	0.346604241756014
cg24611446	37	12	113917737				Island	Methylated	0.286805408407954	0.361415406171845	0.332060128667185	0.496033618654796	0.775107000731874	0.544948201460804	0.322037884541254
cg24632241	37	2	80530431	CTNNA2;LRRTM1;CTNNA2	NM_004389;NM_178839;NM_001164883	Body;Body;Body	Island	Methylated	0.249817192003633	0.261943499826469	0.285393254025433	0.238146141265733	0.762926421278941	0.555816610869112	0.160367060796828
cg24633771	37	8	104149619	C8orf56	NR_027071	Body	N_Shelf	Methylated	0.291435780927712	0.495672597650034	0.407281891166218	0.447801199578618	0.471989174644857	0.356939494728255	0.19244428219785
cg24653263	37	5	38258335	EGFLAM	NM_152403	TSS200	Island	Methylated	0.24868127861423	0.255471760143115	0.298081191077574	0.466137050698424	0.73968791532105	0.596648091276166	0.13331355730191
cg24664038	37	6	27512849					Methylated	0.269891789459772	0.220297881598064	0.20723566873195	0.0743665516107987	0.476633820305472	0.455678163398873	0.404940530236041
cg24685755	37	19	53758031	ZNF677	NM_182609	5'UTR	Island	Methylated	0.207551433245623	0.188547735110939	0.200835283953505	0.408295562589225	0.615830376979412	0.371845534292101	0.274793734811993
cg24708471	37	19	30719437				Island	Methylated	0.274415999559523	0.44928297196745	0.418099535165088	0.394809706526148	0.868592611473731	0.506226912562941	0.323255957256614
cg24757310	37	2	61372226	C2orf74	NM_001143960	TSS200		Methylated	0.149194407692841	0.215079311787562	0.300755889235257	0.327543905450576	0.483872154498697	0.304427593506622	0.187985127065901
cg24799909	37	5	145724482				Island	Methylated	0.227010373167767	0.165283623522983	0.168646110555243	0.355518366286208	0.544589778710095	0.485583222078012	0.138356426919774
cg24813736	37	5	63255045				Island	Methylated	0.377660995727835	0.490316372358043	0.479172063878263	0.572231351696137	0.793503962125794	0.652833723844455	0.29884739456687
cg24819475	37	4	57397423				S_Shore	Methylated	0.360327987580608	0.293540746904306	0.387593597751506	0.441207918516369	0.61448943660133	0.56203141721045	0.20388111247003
cg24863335	37	18	70535406	NETO1	NM_138966	TSS1500	Island	Methylated	0.274848491695392	0.35098189916354	0.431954409087545	0.512548975332695	0.728137367368756	0.491203294363094	0.4460150915402
cg24874180	37	4	107956405	DKK2	NM_014421	Body	N_Shore	Methylated	0.270159969580117	0.287102234452435	0.353370440442213	0.407171423351736	0.643485243407564	0.554847240392937	0.212110250554364
cg24961583	37	3	27765409				Island	Methylated	0.191605960973393	0.220977929463411	0.20975521990495	0.203681262467709	0.639971520814879	0.490313624406389	0.400691616389568
cg24999255	37	1	92951596	GFI1;GFI1;GFI1	NM_001127216;NM_001127216;NM_005263	1stExon;5'UTR;5'UTR	Island	Methylated	0.108049454659753	0.289647237635664	0.222636457775514	0.474944138724626	0.747727722915573	0.157448392653269	0.0349954737573818
cg25029797	37	7	1409132				S_Shore	Methylated	0.314328410365775	0.328658652532799	0.363365082696051	0.519899566757756	0.706944373963598	0.570467535782117	0.395041232654628
cg25032745	37	10	15481695					Methylated	0.272952831300379	0.304346448670115	0.357998554805776	0.277983384481511	0.699540001743858	0.500323158712307	0.190436303279499
cg25092838	37	14	57279115	OTX2OS1	NR_029385	TSS1500	Island	Methylated	0.352797219015462	0.42200359271878	0.462362998622405	0.464430523810831	0.696917437507142	0.577976410875345	0.455020432537649
cg25094569	37	11	32448769	WT1;WT1;WT1;WT1	NM_024425;NM_024426;NM_000378;NM_024424	Body;Body;Body;Body	Island	Methylated	0.3022038617689	0.335867279631162	0.318849102736142	0.338501706677318	0.696996051709186	0.532955209662668	0.311745695371979
cg25197181	37	6	28778382				N_Shelf	Methylated	0.14583244116135	0.109345807959791	0.138049911374598	0.11809629616323	0.397078804164135	0.339093412625405	0.309343327095801
cg25218716	37	20	22565228	FOXA2;FOXA2	NM_153675;NM_021784	5'UTR;TSS200	Island	Methylated	0.19273106589096	0.312886968491184	0.3438092670198	0.347596566476494	0.792408578154809	0.258623636787261	0.301823557577667
cg25276694	37	1	11708949	FBXO2	NM_012168	Body	Island	Methylated	0.215044313202555	0.226181286616465	0.295623953317362	0.403798575782643	0.541898759967876	0.327130988834973	0.161775559390584
cg25277187	37	14	52535028	NID2	NM_007361	Body	Island	Methylated	0.295331395664309	0.367786180935044	0.351621957516589	0.438224413251798	0.679616440680921	0.610385386111604	0.199651943517581
cg25289803	37	7	44143774	AEBP1	NM_001129	TSS200		Methylated	0.203766376270575	0.169532756409202	0.249870836536031	0.285819898583025	0.53475210001759	0.566968764299321	0.181780338979976
cg25330232	37	8	82193704	FABP5	NM_001444	Body	S_Shore	Methylated	0.166385588700537	0.222833157496002	0.217198833150418	0.374000789277391	0.608425704657875	0.422134085202808	0.0822902499160371
cg25340466	37	3	27770059				N_Shore	Methylated	0.300515319728436	0.354498345802899	0.370836007749859	0.426802324740105	0.749432679497581	0.469267007633576	0.200043030635633
cg25371634	37	2	176981422	HOXD10	NM_002148	TSS200	Island	Methylated	0.317821089379039	0.271476655772527	0.232462170806095	0.277540236936901	0.719622448702534	0.638306267442603	0.394574269528429
cg25438963	37	6	26045663	HIST1H3C	NM_003531	1stExon	Island	Methylated	0.0569512104736032	0.0975714720945246	0.110732457563051	0.311453157944797	0.302014157719129	0.316048481382873	0.152461197801033
cg25496678	37	10	118899407				Island	Methylated	0.291430065389511	0.275675823969561	0.278081957196612	0.337000770073954	0.669300989745262	0.570478062386448	0.478734941931229
cg25514273	37	13	70681804	KLHL1;ATXN8OS	NM_020866;NR_002717	1stExon;Body	Island	Methylated	0.38192493070802	0.343163643485597	0.4261715576908	0.529703298026214	0.652996074323158	0.568382367866155	0.348516397702759
cg25549459	37	2	105471252	POU3F3	NM_006236	TSS1500	Island	Methylated	0.142069301350223	0.365350862055869	0.314673843164846	0.307678266715063	0.610419636331072	0.342967438196037	0.1259002262431
cg25566568	37	14	36995009				S_Shore	Methylated	0.126900334723901	0.262775060663868	0.265506665441256	0.209263688081633	0.630430491752618	0.229403765331398	0.317927801575467
cg25570913	37	13	112759893				Island	Methylated	0.223422279208491	0.208992154416883	0.224260931952957	0.172090091658551	0.609719354641245	0.385009272913147	0.483641272792819
cg25580581	37	10	3853668					Methylated	0.268218276946384	0.325312096198241	0.369286687858979	0.513843831911563	0.708559616040685	0.472022280937745	0.125032261215268
cg25583174	37	4	123748386	FGF2	NM_002006	1stExon	Island	Methylated	0.119627149300089	0.17907483784517	0.116998662836896	0.346279157971007	0.591217114964283	0.341690126540169	0.0224991889164657
cg25620356	37	7	18535407	HDAC9;HDAC9;HDAC9;HDAC9;HDAC9;HDAC9;HDAC9	NM_058176;NM_178423;NM_014707;NM_178423;NM_058177;NM_014707;NM_178425	TSS1500;1stExon;1stExon;5'UTR;TSS1500;5'UTR;TSS1500		Methylated	0.19534444154443	0.392970979122733	0.422387269446547	0.42793650455304	0.605906711640902	0.197736534492525	0.0737990551595367
cg25633678	37	8	65284473				N_Shore	Methylated	0.346750326765921	0.306169385299441	0.334412767439385	0.210174633925519	0.631182595208837	0.471663389665548	0.562737170735267
cg25740565	37	2	200335101	FLJ32063	NR_026830	Body	N_Shore	Methylated	0.363626838178586	0.329473387874943	0.336143505773229	0.355657626766178	0.713485901254621	0.567444692461489	0.479002153521252
cg25755283	37	1	119531093	TBX15	NM_152380	5'UTR	N_Shore	Methylated	0.273865661951179	0.290753783385875	0.232132554806884	0.282155444039066	0.555148369802118	0.513211732827828	0.240691804566163
cg25836271	37	11	64512829	RASGRP2;RASGRP2;RASGRP2;RASGRP2	NM_153819;NM_001098670;NM_001098671;NM_153819	1stExon;TSS1500;TSS1500;5'UTR	Island	Methylated	0.170950153210821	0.146070871796247	0.136687331981471	0.280200016589102	0.513926306585726	0.636744609252296	0.139508676350226
cg25915307	37	22	50064736				Island	Methylated	0.147848310556739	0.222287193181834	0.18642850211399	0.202608858435545	0.500999604404182	0.366087561586178	0.251711907865712
cg25947619	37	15	86233220	AKAP13;AKAP13;AKAP13	NM_144767;NM_007200;NM_006738	Body;Body;Body		Methylated	0.211159143593605	0.193854365770836	0.286418043280216	0.286442764551048	0.445963983090299	0.502540174754	0.478527982515256
cg25950112	37	5	170740870				N_Shore	Methylated	0.289700656195512	0.27944784694117	0.324838196267797	0.296393028475674	0.659875017397655	0.658084569443341	0.385865242201231
cg25950625	37	5	41510116	PLCXD3	NM_001005473	Body	Island	Methylated	0.431939571010256	0.421500188587117	0.466452583545249	0.397918549801361	0.687637545788752	0.577786089490999	0.480203725414663
cg25977206	37	14	97499484				N_Shore	Methylated	0.336971108869486	0.334896685626904	0.427198598014154	0.413305137564325	0.725885570876166	0.659169599856582	0.429051310750555
cg25996119	37	14	36990534	NKX2-1	NM_001079668	TSS1500	Island	Methylated	0.284958957122334	0.27039322805466	0.260800767756991	0.34435316152655	0.705022717746785	0.605280771348629	0.165655464397464
cg26150462	37	10	11206868	CUGBP2;CUGBP2;CUGBP2;CUGBP2	NM_001025076;NM_006561;NM_001025077;NM_001083591	TSS200;Body;Body;TSS200	N_Shore	Methylated	0.244744247754517	0.403153623781642	0.411845307393066	0.330087611588792	0.7815267716512	0.494032653994024	0.0680122961130242
cg26162582	37	12	4918391	KCNA6;KCNA6	NM_002235;NM_002235	5'UTR;1stExon	Island	Methylated	0.213012261219036	0.296127176769604	0.304801205537375	0.411941424004985	0.832738943485398	0.499588096221047	0.2981535504861
cg26162932	37	4	81106342	PRDM8	NM_020226	TSS200	S_Shore	Methylated	0.206312631128598	0.176273011016005	0.293072918524877	0.407549873698589	0.691798034439514	0.474604137978192	0.127214785115668
cg26191923	37	6	26183684	HIST1H2BE	NM_003523	TSS1500	N_Shore	Methylated	0.235118164076934	0.290261027739032	0.310424342760519	0.570832182474277	0.463379682277485	0.392969295538407	0.351441021211572
cg26205771	37	8	53851156	NPBWR1	NM_005285	TSS1500	N_Shore	Methylated	0.303938266697409	0.348779156533234	0.358513592107672	0.370840552277925	0.644989977125831	0.581487889018675	0.377803197649135
cg26237681	37	6	10887185	SYCP2L;SYCP2L	NM_001040274;NM_001040274	1stExon;5'UTR	Island	Methylated	0.172208402086218	0.285332066997129	0.341209691798966	0.484157244434166	0.707943755060634	0.495926703763825	0.115555911729548
cg26246807	37	19	58095659	ZIK1;ZIK1	NM_001010879;NM_001010879	5'UTR;1stExon	Island	Methylated	0.168453386337106	0.126991774897566	0.187991041219938	0.22328625096014	0.555081240259884	0.490640030943001	0.23904218022074
cg26248173	37	1	166853578				Island	Methylated	0.346262320878403	0.320617370246207	0.359217003485837	0.439953540739104	0.703883485370998	0.649258372137496	0.51428315200078
cg26282384	37	5	140767200	PCDHGA4;PCDHGA6;PCDHGA1;PCDHGA5;PCDHGB1;PCDHGA3;PCDHGA2;PCDHGB4;PCDHGA7;PCDHGB2;PCDHGB4;PCDHGB3	NM_018917;NM_018919;NM_018912;NM_018918;NM_018922;NM_018916;NM_018915;NM_032098;NM_018920;NM_018923;NM_003736;NM_018924	Body;Body;Body;Body;Body;Body;Body;TSS1500;Body;Body;TSS1500;Body	Island	Methylated	0.316276852426565	0.324141041264451	0.304387547483094	0.25251652564906	0.637985846185753	0.540097376740656	0.534869882064335
cg26307359	37	17	27332646	SEZ6;SEZ6	NM_001098635;NM_178860	Body;Body	Island	Methylated	0.17602098795112	0.183912444733165	0.255413734700438	0.232312023998759	0.625337855261906	0.343567747808296	0.114572179065379
cg26327071	37	17	46655818	HOXB4	NM_024015	TSS200	S_Shore	Methylated	0.153586955885766	0.205910912684932	0.260335995510813	0.198919942183991	0.500374275598829	0.245258765215161	0.225852347186855
cg26337998	37	5	140749783	PCDHGA4;PCDHGA2;PCDHGB2;PCDHGA1;PCDHGB3;PCDHGB3;PCDHGA5;PCDHGB1;PCDHGA3	NM_018917;NM_018915;NM_018923;NM_018912;NM_018924;NM_032097;NM_018918;NM_018922;NM_018916	Body;Body;Body;Body;TSS200;TSS200;Body;Body;Body	N_Shore	Methylated	0.200712996546616	0.169100796717986	0.124643071084995	0.134771669669649	0.454486180907924	0.585874043987774	0.500511130610109
cg26348902	37	4	1399938				Island	Methylated	0.256200363742788	0.324074913748376	0.287842800106601	0.321912206756905	0.641817246615973	0.467227745935864	0.297053063977378
cg26355573	37	18	5197388	LOC642597	NM_001145194	TSS200	Island	Methylated	0.25092082684756	0.31986283698325	0.356146198993048	0.416434945797777	0.729343711638679	0.540087647770928	0.190663986390721
cg26371061	37	5	71014857	CARTPT	NM_004291	TSS200	N_Shore	Methylated	0.280727144918585	0.284878338514479	0.450531067656089	0.532074363893721	0.695205444295233	0.551840204585823	0.238631058141931
cg26380443	37	5	140625240	PCDHB15	NM_018935	1stExon	N_Shore	Methylated	0.276442494565931	0.275083043166411	0.21709347877048	0.213929899382691	0.569703389195541	0.576503025218186	0.496236315186202
cg26419265	37	5	151303982	GLRA1;GLRA1	NM_001146040;NM_000171	Body;Body	N_Shore	Methylated	0.291781144915911	0.279306116045186	0.343502549053519	0.523326506317545	0.630231324007611	0.427003414912435	0.314302353155903
cg26470101	37	2	173099597				Island	Methylated	0.261815978507573	0.34375246043236	0.444868169098647	0.594483131008717	0.692259533649811	0.535237137059005	0.202386575325638
cg26472441	37	20	37302712				N_Shore	Methylated	0.267817840582169	0.325506600496196	0.31644254693919	0.383855594580962	0.604744631792219	0.632052523993378	0.308593651092634
cg26480862	37	22	28839667	TTC28	NM_001145418	Body		Methylated	0.271636167406511	0.311321434855474	0.38025644199331	0.569673377536585	0.650407304775563	0.431499158542695	0.18447899257186
cg26506288	37	17	46804123	HOXB13	NM_006361	3'UTR	N_Shore	Methylated	0.283559215939691	0.189734679033269	0.21560453637847	0.167106718841124	0.488713000345344	0.672889529717307	0.46265366118011
cg26512254	37	7	27239763	HOXA13	NM_000522	TSS200	Island	Methylated	0.130884005412441	0.304584087313539	0.310587422333444	0.400170175611683	0.499358024280232	0.0465635116766003	0.07621710468764
cg26560222	37	1	50888826	DMRTA2;DMRTA2	NM_032110;NM_032110	1stExon;5'UTR	Island	Methylated	0.338032278948888	0.41523689070772	0.439576404881452	0.542984584733552	0.75190474917841	0.635732666091737	0.259407000613548
cg26615127	37	1	65731432	DNAJC6	NM_014787	Body	Island	Methylated	0.143126069239817	0.157644136465689	0.254161533440014	0.512388292988209	0.676674206980519	0.430358870407843	0.0670640797462388
cg26654934	37	6	28603230				Island	Methylated	0.252822881524911	0.216816278165362	0.282240741415743	0.109748102885452	0.666199890457058	0.429555879057087	0.299666910924882
cg26666835	37	5	170742118				Island	Methylated	0.266931705162578	0.296673022499702	0.271096339180991	0.286628549672097	0.583385152181549	0.385544497806379	0.282193960216387
cg26675753	37	16	21675326					Methylated	0.184444650602668	0.337588314461706	0.283135672602884	0.440330152289977	0.581157922393263	0.416583949419903	0.144041661472367
cg26676559	37	11	14995167	CALCA;CALCA;CALCA	NM_001741;NM_001033953;NM_001033952	TSS1500;TSS1500;TSS1500	Island	Methylated	0.149001599112075	0.250990210764099	0.207173038589445	0.326635562544297	0.729572126895373	0.23534008422105	0.142995476476599
cg26677584	37	13	28541468	CDX2	NM_001265	Body	N_Shore	Methylated	0.251074513062589	0.31273632675875	0.333293607809916	0.423253537376713	0.642329039879761	0.482880224895826	0.382672208970438
cg26745222	37	20	42543878	TOX2;TOX2;TOX2	NM_001098796;NM_001098797;NM_032883	TSS1500;Body;TSS1500	Island	Methylated	0.160975821988742	0.170626799596857	0.250248223159129	0.369200713992503	0.639292770456658	0.297573490748127	0.174433153365699
cg26847748	37	17	46812601				S_Shore	Methylated	0.292042821239574	0.21428832973769	0.213065746723305	0.176430570944115	0.503288891603562	0.628314101981607	0.322453708410301
cg26870460	37	11	6947759	ZNF215;ZNF215	NM_013250;NM_013250	5'UTR;1stExon	Island	Methylated	0.243367664998861	0.345650467879361	0.353437662178241	0.431090609524014	0.766753451286165	0.518335342425142	0.21886528398799
cg26871372	37	4	41867517				Island	Methylated	0.215419756407642	0.14073487251769	0.179081555896126	0.22652998430042	0.593534504580444	0.404168277150698	0.235487981704791
cg26996818	37	5	178017853	COL23A1	NM_173465	TSS1500	S_Shore	Methylated	0.281988015274026	0.415083314186846	0.455704781548091	0.627884310069921	0.612379756413495	0.467741362320999	0.153488965808358
cg27058832	37	19	17791354	UNC13A	NM_001080421	Body	S_Shore	Methylated	0.198253075078722	0.265216995850317	0.350568142808581	0.410383786772038	0.621088051355369	0.363077732680189	0.20062892045118
cg27085741	37	7	143042741	CLCN1	NM_000083	Body	Island	Methylated	0.26772172036194	0.28593821363118	0.40537626292866	0.498635615482983	0.638689875148364	0.425255917540388	0.0852659356657361
cg27099274	37	9	104249548	C9orf125	NM_032342	TSS200	S_Shore	Methylated	0.205707306579402	0.290052622396028	0.270936687301452	0.292084563175517	0.624697672554912	0.567284445973511	0.285759392534874
cg27170782	37	17	46800028	PRAC;C17orf93	NM_032391;NR_024103	TSS200;TSS1500	N_Shore	Methylated	0.388921422014992	0.314762239916439	0.395382021569881	0.373547324657607	0.598437616897897	0.74336074174118	0.506934577427202
cg27189087	37	18	56941246	RAX	NM_013435	TSS1500	Island	Methylated	0.259143218447739	0.212390534978101	0.248467098147692	0.303402228508407	0.724460838727871	0.597168473723684	0.46985092648043
cg27225220	37	1	197881774	LHX9	NM_001014434	Body	S_Shore	Methylated	0.289236209624221	0.347242372074571	0.356258912507959	0.44601727297871	0.690810487764993	0.404002167547487	0.244849906660769
cg27275352	37	19	19652066	CILP2	NM_153221	Body	S_Shore	Methylated	0.103411878094603	0.0874344267629775	0.0992795652231964	0.292292198313556	0.578501003204941	0.344420109060162	0.160989685630963
cg27297576	37	12	108237150				N_Shore	Methylated	0.266412870981822	0.279235507708472	0.328988092561418	0.34445677183429	0.627095289565264	0.531908297627148	0.192955372690812
cg27335924	37	19	6588898	CD70	NM_001252	Body	N_Shore	Methylated	0.338376611138244	0.303340874595062	0.267635311005713	0.346879077479738	0.676459967425061	0.457943342423827	0.24004699620379
cg27339550	37	7	6654880	ZNF853	NM_017560	TSS1500	Island	Methylated	0.19873823105261	0.156958817616066	0.314559488632469	0.22253054731436	0.428526229935006	0.405180040835746	0.0895580839323038
cg27358469	37	18	55107176	ONECUT2	NM_004852	Body	Island	Methylated	0.244324361578393	0.279724231122261	0.291191954042503	0.290585605182959	0.627365469041151	0.397249705084192	0.436435181432283
cg27363829	37	3	164914614	SLITRK3	NM_014926	TSS200		Methylated	0.201828707106048	0.25661264410139	0.265275246972376	0.481525340763243	0.593078554531429	0.428855619483407	0.120969655826684
cg27415552	37	6	26183588	HIST1H2BE	NM_003523	TSS1500	N_Shore	Methylated	0.181486920558076	0.207063065515484	0.271815052325162	0.498323704441072	0.384139207142249	0.368389803113659	0.312288673517954
cg27477067	37	11	2966810	NAP1L4	NM_005969	3'UTR	S_Shore	Methylated	0.305513550607941	0.22296186638853	0.264629923576788	0.442385515547279	0.60662704041607	0.467867591862098	0.241465338663359
cg27555582	37	12	22094009				Island	Methylated	0.359662805912097	0.440279925296994	0.56442367097962	0.630507221412857	0.780050252929603	0.637891776034159	0.271152118014186
cg27586487	37	10	79687289	LOC100128292;DLG5	NR_024585;NM_004747	Body;TSS1500	S_Shore	Methylated	0.230199737565335	0.346626300268829	0.337389539246683	0.411333138705105	0.686373286493681	0.579382692929752	0.15735178444662
cg27603796	37	7	117512803	CTTNBP2	NM_033427	Body	N_Shore	Methylated	0.298235560996183	0.283120327524096	0.28914855743577	0.357836117926448	0.452411129431009	0.426208782500051	0.418597553117662
cg27635394	37	6	26043820	HIST1H2BB	NM_021062	1stExon	N_Shore	Methylated	0.106607653104584	0.121312774720135	0.234437759250956	0.447633443946708	0.601457081299058	0.378346198126737	0.138929268891835
cg00003965	37	3	108476878	RETNLB	NM_032579	TSS1500		Demethylated	0.823916071855105	0.648043052375672	0.46979415567164	0.554887221281426	0.458432085379973	0.661153829705006	0.831742640649581
cg00025347	37	8	42359992	SLC20A2	NM_006749	5'UTR		Demethylated	0.822401573215327	0.615521843875232	0.48902207026139	0.479467719437959	0.333271275265921	0.577942096484298	0.951875495954172
cg00035220	37	7	158197980	PTPRN2;PTPRN2;PTPRN2	NM_002847;NM_130842;NM_130843	Body;Body;Body	N_Shore	Demethylated	0.792322633875908	0.790614298579961	0.583656837183859	0.485503777737336	0.637980202373857	0.637481326661307	0.605325520709166
cg00040862	37	2	1416889	TPO;TPO;TPO;TPO	NM_175721;NM_175719;NM_000547;NM_175722	TSS1500;TSS1500;TSS1500;TSS1500		Demethylated	0.702223484668078	0.582962421725301	0.496172393990087	0.327148313860991	0.315017827113941	0.578399728006431	0.591821658918712
cg00049892	37	6	132162773	ENPP1	NM_006208	Body		Demethylated	0.689626814748416	0.53146730155966	0.472666156406107	0.481879473414477	0.347119872499039	0.356732481549574	0.820928873469675
cg00075975	37	1	230491641	PGBD5	NM_024554	Body	N_Shore	Demethylated	0.761236217920551	0.758894858721728	0.586323243209286	0.417103361697247	0.640310950902119	0.860779470189672	0.837512919752924
cg00112187	37	8	142653790					Demethylated	0.738999275141919	0.663574800656227	0.554476668500836	0.387653121354096	0.502186756782402	0.732921559755193	0.700067361196797
cg00136400	37	8	144000430	CYP11B2	NM_000498	TSS1500		Demethylated	0.813008330461371	0.685403717510125	0.592352841914278	0.438366563535644	0.462394071599348	0.70573881510744	0.68374438968037
cg00160828	37	8	2549270					Demethylated	0.763540706415079	0.722749175541415	0.542428894656412	0.403102079373648	0.515322198552591	0.542143011873635	0.696415713859604
cg00163727	37	6	98989775					Demethylated	0.740571991840269	0.751705482034535	0.572974240231519	0.616834107383224	0.545345113018889	0.525790696379951	0.726598239724326
cg00217080	37	2	4050767				Island	Demethylated	0.760792920843752	0.643031464006152	0.470203161892048	0.328552234430887	0.432350295056263	0.664860983035685	0.633441901388644
cg00237606	37	6	29455256	MAS1L	NM_052967	1stExon		Demethylated	0.741938225337133	0.601552403443252	0.424562838331262	0.371556934756013	0.368569120040186	0.595473939585956	0.775609758932458
cg00297282	37	7	50469687	IKZF1	NM_006060	3'UTR	S_Shore	Demethylated	0.794736150606207	0.671709093046459	0.519131797866115	0.405047214537151	0.360133175862992	0.599703783344996	0.8454740956574
cg00325381	37	18	8370160	PTPRM;PTPRM	NM_002845;NM_001105244	Body;Body	S_Shelf	Demethylated	0.719276985994719	0.781174833107079	0.635973905824131	0.610985408103408	0.633976284512275	0.651040630825793	0.611521498222703
cg00364325	37	15	89342191				N_Shelf	Demethylated	0.763115415472329	0.594950578226519	0.479118845741268	0.393224586458422	0.343367404160133	0.616281912102393	0.897377014084644
cg00368604	37	10	131126358					Demethylated	0.725307829093239	0.613009380362464	0.454613996077785	0.397425294228571	0.467708155363347	0.524738469256405	0.812103973963987
cg00368924	37	7	157386714	PTPRN2;PTPRN2;PTPRN2	NM_002847;NM_130842;NM_130843	Body;Body;Body	N_Shore	Demethylated	0.813743680315564	0.761815208771589	0.535824027617641	0.396592308751608	0.452837828859925	0.538450321982553	0.601073166194887
cg00444390	37	11	7950225	OR10A6	NM_001004461	TSS200		Demethylated	0.76123357851266	0.635666552473534	0.477534140976814	0.500721991323686	0.507729971366296	0.558685234436702	0.755422034823345
cg00450990	37	2	23751324	KLHL29	NM_052920	5'UTR	S_Shelf	Demethylated	0.817717111682351	0.764921192468268	0.6732714657102	0.530670902542043	0.722730297229227	0.79247349976066	0.891536373958796
cg00460589	37	6	13274354	PHACTR1	NM_030948	Body		Demethylated	0.728674604609645	0.822718960823083	0.788592582193131	0.631709001096689	0.930591311364385	0.890715426434095	0.468970129830942
cg00526273	37	20	59864749	CDH4	NM_001794	Body	Island	Demethylated	0.758960875872996	0.714076949460242	0.534281895796587	0.355105309110256	0.473304673870929	0.492462207304304	0.676119575808091
cg00528056	37	5	4581155					Demethylated	0.788990590326477	0.774854291388716	0.627049688077973	0.38648902379025	0.726091454488932	0.620241055596618	0.806587973829289
cg00535683	37	1	153114002	SPRR2C	NR_003062	TSS200		Demethylated	0.850037538660166	0.618761830034686	0.527472840363109	0.503190956417275	0.614814502440067	0.845915504388973	0.772305241337757
cg00595212	37	18	11755774	GNAL;GNAL;GNAL	NM_001142339;NM_182978;NM_002071	Body;Body;Body	S_Shelf	Demethylated	0.734283575604408	0.607057492642703	0.468484324961032	0.376261813228298	0.43950001359712	0.558354328655687	0.652343285245636
cg00598912	37	8	1468625	DLGAP2	NM_004745	5'UTR		Demethylated	0.825765921945231	0.78231189872942	0.589157190805473	0.483753842868851	0.822039661437342	0.585852342676398	0.741952472999534
cg00602115	37	18	32398987	DTNA;DTNA;DTNA;DTNA;DTNA;DTNA;DTNA;DTNA;DTNA	NM_032980;NM_001390;NM_001128175;NM_032979;NM_001392;NM_032975;NM_032978;NM_032981;NM_001391	5'UTR;Body;Body;Body;Body;Body;Body;5'UTR;Body		Demethylated	0.675123933456902	0.469865132328257	0.414620554906527	0.408399267287319	0.329359949926083	0.625681791386104	0.868467128837369
cg00618717	37	2	2569880					Demethylated	0.713327572946642	0.606053910524344	0.522299400195188	0.466475396068066	0.531730215773383	0.515310044556689	0.659547515931806
cg00623774	37	7	155674426				N_Shore	Demethylated	0.759679478045476	0.763280216210965	0.531986401091718	0.472226855043659	0.541153113796799	0.651487304157062	0.640253315824487
cg00627361	37	4	614552					Demethylated	0.840995217400826	0.738794586684432	0.516768840146891	0.319138485995873	0.552551921284072	0.759277692973613	0.821834077093682
cg00633740	37	20	57879905	EDN3;EDN3;EDN3;EDN3	NM_207032;NM_000114;NM_207033;NM_207034	Body;Body;Body;Body	S_Shelf	Demethylated	0.762596729744279	0.677200262072117	0.465637058124128	0.346132686010407	0.376532721998781	0.575649712343968	0.926365836506978
cg00640314	37	8	67835853	SNORD87;SNHG6	NR_002598;NR_002599	TSS1500;Body	N_Shore	Demethylated	0.756062275024786	0.877525720962363	0.809026189733958	0.671493684419602	0.844000150468346	0.754516183007876	0.443208348313941
cg00675372	37	10	130201069					Demethylated	0.748095904048598	0.677152948900805	0.488240107129143	0.403770459783994	0.439588017294407	0.471864998058191	0.680314506714278
cg00676801	37	2	191876673	STAT1;STAT1	NM_139266;NM_007315	5'UTR;5'UTR	N_Shore	Demethylated	0.740001504172212	0.883851622144328	0.809727470664601	0.662966787284137	0.82800070342288	0.757342651078675	0.591260226865618
cg00678050	37	4	184838207	STOX2	NM_020225	Body		Demethylated	0.869985760773274	0.757557646355498	0.477589297395922	0.444814894945341	0.50313868708391	0.735720834023201	0.950752748891243
cg00698646	37	9	136417855	ADAMTSL2;ADAMTSL2	NM_014694;NM_001145320	Body;Body	N_Shore	Demethylated	0.753372003797588	0.695539917973541	0.527399585523773	0.426610668668086	0.587799932500905	0.804551799463934	0.749760001250071
cg00737841	37	10	130726624					Demethylated	0.745587874431967	0.687240737743193	0.504965059079591	0.389234747952845	0.570260057278518	0.536035600145758	0.667512948020402
cg00753442	37	6	6384659	LOC285780	NR_026970	Body		Demethylated	0.775800718996549	0.680066529694807	0.522296177968595	0.410936820736404	0.368720380018041	0.672736834918727	0.696812632951845
cg00777546	37	6	230932					Demethylated	0.749314591972612	0.589185055613204	0.462520159007982	0.304791266257426	0.332352184255434	0.629497239191236	0.703188054228245
cg00792235	37	10	1851472					Demethylated	0.90345163444197	0.913189516445642	0.809504589488831	0.51489030891226	0.943450901956862	0.791939055511978	0.88320937281633
cg00794174	37	12	131196417				N_Shelf	Demethylated	0.763198912601181	0.727516155685414	0.566515272326991	0.344193945851127	0.574061412163097	0.560451556726556	0.589799191278827
cg00815198	37	3	170498460					Demethylated	0.676879157770563	0.594498773959734	0.482863305468313	0.43055160719649	0.371619617775533	0.603975496290517	0.666108375581696
cg00821186	37	1	248790981	OR2T11	NM_001001964	TSS1500		Demethylated	0.81694440117837	0.751588140784817	0.599593781819801	0.434599556269827	0.622518092758083	0.608986050123089	0.757831987772945
cg00832581	37	7	55076394				S_Shelf	Demethylated	0.795237082414608	0.730913796265556	0.495371522768372	0.436921783688437	0.443672515755719	0.677945282351866	0.897529450258034
cg00834755	37	20	61674675				N_Shore	Demethylated	0.798795717396678	0.666635353795773	0.538793533129442	0.319758741377082	0.507239717624955	0.742792412810565	0.730725967715034
cg00838756	37	15	35049448				S_Shore	Demethylated	0.712655832179248	0.558650344663639	0.463206531908497	0.429483474362052	0.332873348615244	0.486915596941709	0.695905438020697
cg00852051	37	1	214006138					Demethylated	0.687237486167096	0.686196972730558	0.529807117736167	0.420369243159559	0.46077786663157	0.655542649605756	0.664916986474206
cg00893522	37	6	125677906					Demethylated	0.757421633181266	0.644768491366278	0.492636785900093	0.50527536028071	0.502744359650277	0.67485860992364	0.912161835109874
cg00895834	37	1	3147966	PRDM16;PRDM16	NM_022114;NM_199454	Body;Body	Island	Demethylated	0.874060504424006	0.848994465086138	0.661275685980803	0.325379925935178	0.722147696442562	0.753640812184319	0.809312638270017
cg00928751	37	17	68172571	KCNJ2	NM_000891	3'UTR		Demethylated	0.754469404684662	0.670331537657911	0.489444172973017	0.356226849762805	0.457844236901066	0.568737286409887	0.900108668383351
cg00946316	37	7	157552159	PTPRN2;PTPRN2;PTPRN2	NM_002847;NM_130842;NM_130843	Body;Body;Body	S_Shore	Demethylated	0.816492848353259	0.801295334860902	0.56293708767732	0.374810534390297	0.637353331079061	0.584250998323197	0.57977020379589
cg00950086	37	10	130124650					Demethylated	0.799384214256076	0.760015912038171	0.541473924784014	0.378404469607834	0.60384648788164	0.576076191025457	0.804386887352386
cg00956252	37	16	11249856	CLEC16A	NM_015226	Body		Demethylated	0.891162048317653	0.639041174495822	0.564708977927083	0.581419544467016	0.629568453797059	0.902391978521834	0.999364756236823
cg00960781	37	10	63170103	TMEM26	NM_178505	Body		Demethylated	0.880730061390965	0.610012109934053	0.552181916045238	0.560054439602731	0.701998511801281	0.759624411601735	0.975199177383472
cg00983482	37	10	130083707					Demethylated	0.69966068730584	0.64160347102471	0.463098747396039	0.398428137899256	0.428187348468611	0.492846107996547	0.639893700123834
cg01033654	37	5	2132757					Demethylated	0.790942260081174	0.772059543876192	0.547439562716067	0.39862470960319	0.567530399920169	0.657956918445385	0.818951610805822
cg01055386	37	12	128900228	TMEM132C	NM_001136103	Body	S_Shore	Demethylated	0.839260928157451	0.831648425350147	0.632104984707707	0.364767782673678	0.606894599897687	0.455506637062066	0.757871307271338
cg01056135	37	18	61253151	SERPINB13	NM_012397	TSS1500		Demethylated	0.678067499743452	0.577316353862308	0.452009098165293	0.454341456252686	0.434799286673681	0.55529241915894	0.72669410423571
cg01058360	37	7	151442371	PRKAG2;PRKAG2	NM_016203;NM_001040633	Body;Body		Demethylated	0.782957226065101	0.858150264278392	0.671253983464161	0.649735259097483	0.735784180633099	0.618549138702777	0.553924380012672
cg01117269	37	10	416315	DIP2C	NM_014974	Body	S_Shelf	Demethylated	0.862861337105617	0.704757029739584	0.634368871315399	0.729615538505176	0.761431523923726	0.912361522027868	0.650016238133947
cg01176047	37	1	240655362	GREM2	NM_022469	3'UTR	N_Shore	Demethylated	0.77430503465158	0.725707212524194	0.584142978863296	0.437493704044892	0.683215417411747	0.557495291675606	0.704206070783849
cg01182154	37	13	112202929				S_Shelf	Demethylated	0.687985208915034	0.543448467248466	0.440104733499157	0.462887960530199	0.379409970110131	0.437419557123418	0.536226503787581
cg01191058	37	16	89048433					Demethylated	0.764651072231171	0.794180797534764	0.715184993170243	0.468643563430149	0.629235176269003	0.736555849724811	0.519776244734715
cg01202700	37	12	130337671	TMEM132D	NM_133448	Body	N_Shelf	Demethylated	0.728304942048487	0.641432791377711	0.48257241956171	0.408940844054093	0.458040932049119	0.464947225266196	0.583815110720974
cg01216882	37	20	31804277	C20orf71;C20orf71	NM_178466;NM_001042439	TSS1500;TSS1500		Demethylated	0.751081489552117	0.684962634424759	0.5699214542579	0.436017080779606	0.480715233447991	0.781327737005331	0.634238549897397
cg01218903	37	17	74911481	MGAT5B;MGAT5B	NM_144677;NM_198955	Body;Body		Demethylated	0.914462233750866	0.881797095409531	0.81279132962698	0.511070166853037	0.826063375552554	0.877355475841908	0.711831668991971
cg01221209	37	5	554886					Demethylated	0.732360062614482	0.759179918042684	0.656145601012777	0.545361166367429	0.542907192655015	0.402456344531156	0.433987428303271
cg01226963	37	8	1051814				Island	Demethylated	0.841852148430969	0.783693283883749	0.555710117550086	0.372215881639905	0.681410637530054	0.524031178236002	0.607177427039426
cg01239704	37	7	157605569	PTPRN2;PTPRN2;PTPRN2	NM_002847;NM_130842;NM_130843	Body;Body;Body		Demethylated	0.811814061603107	0.820800740818092	0.608056296568755	0.361612517002614	0.56428878839388	0.539585181529721	0.620569917604452
cg01241450	37	1	3110867	PRDM16;PRDM16	NM_022114;NM_199454	Body;Body	N_Shore	Demethylated	0.723076456427053	0.700179728797222	0.4988822036661	0.42041359678101	0.508702748608789	0.662758438231693	0.57761564734452
cg01300641	37	10	2960614					Demethylated	0.758423825812641	0.78567349727605	0.610063388802906	0.386618075395114	0.459736769729433	0.682424839242552	0.508528079347457
cg01315201	37	13	45333293					Demethylated	0.706727733970805	0.534141752508035	0.419994551100992	0.525592737685152	0.363095435884522	0.423222307059106	0.715767130550541
cg01335210	37	10	130422176					Demethylated	0.884152625448848	0.861408027939805	0.757769260372897	0.424738614971945	0.85108425388722	0.633545769039853	0.710051880960035
cg01343097	37	1	248284971	OR2M1P	NR_002141	TSS1500		Demethylated	0.816894339194703	0.709424488200335	0.555176686311001	0.422547778687818	0.558694390760327	0.54998665315634	0.706897396266367
cg01371233	37	16	30456325	SEPHS2	NM_012248	1stExon	N_Shore	Demethylated	0.809202335677136	0.951565111793598	0.834253355207861	0.778909059825263	0.771020759855927	0.542392583701941	0.524348361174356
cg01412803	37	1	237954364	RYR2	NM_001035	Body		Demethylated	0.832872194016721	0.705912028687954	0.600514433968539	0.494933890609561	0.471753589545982	0.623342360352109	0.860624810824051
cg01443488	37	1	159557514	APCS	NM_001639	TSS200		Demethylated	0.819174033243675	0.637517747335768	0.457248383880071	0.457137885703981	0.526344760171171	0.520927282800653	0.793151984561019
cg01495907	37	14	24842974	NFATC4;NFATC4	NM_001136022;NM_004554	Body;Body	S_Shelf	Demethylated	0.809669624477025	0.910303937467152	0.761976511139054	0.746172588801446	0.839267900237153	0.415813065882306	0.956008164842157
cg01497434	37	4	7646087	SORCS2	NM_020777	Body	N_Shore	Demethylated	0.717470874440202	0.648490909622795	0.516538828857364	0.444061677243545	0.425854424658478	0.649550538976181	0.700698368413172
cg01519695	37	12	3590798					Demethylated	0.635713892615585	0.668916887000142	0.602423700459796	0.403042227374482	0.603889158555206	0.580671088586882	0.495208026161919
cg01525428	37	8	56436771	XKR4	NM_052898	Body		Demethylated	0.869094669145398	0.806873944677461	0.541500040532335	0.419057392971707	0.644725529650113	0.513057373639573	0.899412666104344
cg01552839	37	1	210113100	SYT14;SYT14;SYT14;SYT14;SYT14;SYT14	NM_153262;NR_027458;NR_027459;NM_001146261;NM_001146262;NM_001146264	Body;Body;Body;Body;Body;Body	S_Shore	Demethylated	0.781648493707813	0.772974760865854	0.527886979362152	0.419390842702128	0.410103474577232	0.492224319615098	0.732291198668058
cg01557330	37	6	151152826	PLEKHG1	NM_001029884	Body		Demethylated	0.810410723904607	0.704899854026223	0.582375338756315	0.44363098693497	0.578516520032659	0.827621377967372	0.878452097605922
cg01585180	37	4	187628026	FAT1	NM_005245	Body		Demethylated	0.741933441146782	0.7516113978779	0.689258116697267	0.499933541613036	0.631533658478991	0.775614528625764	0.802416998266393
cg01618806	37	2	3814539					Demethylated	0.744926279078689	0.607503443188788	0.468546464307705	0.36154591517583	0.415368312316494	0.671739314679392	0.643000192647148
cg01659038	37	2	23371714					Demethylated	0.665932399885557	0.559487841152862	0.486533266794233	0.43546307615907	0.304943340906305	0.455228507920497	0.722546725883336
cg01659176	37	1	214154936				N_Shore	Demethylated	0.708312991302978	0.736234470416228	0.622145639341682	0.447346227738722	0.762247061619305	0.799930509270425	0.709759217717125
cg01677142	37	15	28260052	OCA2	NM_000275	Body		Demethylated	0.898281253360048	0.78313740266622	0.666083301421205	0.403577118310328	0.68708441181974	0.773038129951309	0.89532727120876
cg01719079	37	7	1139423	C7orf50;C7orf50;C7orf50	NM_001134395;NM_032350;NM_001134396	Body;Body;Body	N_Shore	Demethylated	0.82186284076312	0.700134460557943	0.675318946292671	0.475021050803537	0.62165234782311	0.83436278674068	0.894011575248094
cg01771065	37	14	102102407				S_Shore	Demethylated	0.680783179476228	0.713648027876349	0.66734269770517	0.525122790624272	0.653066799513611	0.814852768331383	0.522290423852735
cg01789743	37	1	236159467	NID1	NM_002508	Body	S_Shelf	Demethylated	0.745434822164203	0.647883494127316	0.532523289932975	0.458875037363231	0.740992905170818	0.761410015737609	0.820613435484304
cg01811882	37	13	22493739					Demethylated	0.861189094146664	0.788591785817754	0.648302571561255	0.419059720494965	0.766486062977829	0.696047653975619	0.906904657293873
cg01819142	37	8	139064307					Demethylated	0.77084277184888	0.683293292734095	0.538471548610475	0.404398147780823	0.451881447255837	0.478338687875002	0.578156764138253
cg01821088	37	2	23832010	KLHL29	NM_052920	Body		Demethylated	0.756154236281957	0.658547456043931	0.547778349622837	0.431843933638943	0.422052967958362	0.700653465332162	0.843621818355844
cg01850245	37	6	27569094					Demethylated	0.66952030973786	0.795416603897942	0.784412721786225	0.6343703172173	0.606402948786759	0.457486367246234	0.41547150290712
cg01864230	37	13	112980416					Demethylated	0.877999955577834	0.836472697870259	0.75087851154337	0.379965239249076	0.816243494541322	0.760314979597527	0.762605229223665
cg01881590	37	5	5302219	ADAMTS16	NM_139056	Body	N_Shore	Demethylated	0.803048219763991	0.698916030840174	0.534042139680036	0.428132697784014	0.509050162831113	0.587847818057519	0.847644138118764
cg01886855	37	21	43786997	TFF1	NM_003225	TSS1500		Demethylated	0.740270805735743	0.543629492032981	0.48252462807765	0.441375176341897	0.289525923271762	0.475842768772035	0.951242132741981
cg01922997	37	1	224487805	NVL;NVL	NM_002533;NM_206840	Body;Body		Demethylated	0.727057961039159	0.556856577449572	0.464744773640102	0.470703252464685	0.377427519836153	0.48793915888338	0.915814185062069
cg01933248	37	2	418573				N_Shore	Demethylated	0.814428210952408	0.665550088267929	0.522089484839373	0.408223992750309	0.534752078701556	0.605961821016209	0.894710848632449
cg01938514	37	16	18166238					Demethylated	0.754997769750378	0.646982209979997	0.483410539817691	0.41962030155447	0.399802504337891	0.500113398971086	0.662834164332946
cg01940437	37	4	184780455					Demethylated	0.707333630291848	0.661608443548282	0.501564045500999	0.378077351088943	0.479227156044883	0.675366884349046	0.854767087410845
cg01971120	37	1	220132478					Demethylated	0.757179130487912	0.80180365371725	0.605031933106931	0.531132315247917	0.422596847509453	0.401456402852397	0.651227327753041
cg01996004	37	5	180338435	BTNL8;BTNL8;BTNL8;BTNL8;BTNL8;BTNL8	NM_001159710;NM_001159707;NM_024850;NM_001159708;NM_001040462;NM_001159709	5'UTR;Body;Body;Body;Body;Body		Demethylated	0.689067564476779	0.621911255956681	0.470181268714735	0.381207116858342	0.449344166622832	0.588372541803852	0.693684929428477
cg02005490	37	5	1959850					Demethylated	0.862566000568798	0.780560501579093	0.712373786976143	0.319876843072973	0.705077604312267	0.668367924668242	0.815879984799715
cg02026371	37	X	51074224	NUDT10	NM_153183	TSS1500	N_Shore	Demethylated	0.777737779490695	0.769095785917925	0.63772170827316	0.557837973956949	0.468946409806125	0.655122160715111	0.751867370621544
cg02031308	37	1	240654013	GREM2	NM_022469	3'UTR	N_Shelf	Demethylated	0.795529574121507	0.70551581461418	0.577722119630949	0.419732695169499	0.656331940270743	0.515439805777968	0.726891846019485
cg02051545	37	1	240164755				S_Shelf	Demethylated	0.74568870662804	0.675556387156932	0.496105795012015	0.417221381458282	0.417548631614259	0.501225692148645	0.836837007459394
cg02054964	37	7	157643770	PTPRN2;PTPRN2;PTPRN2	NM_002847;NM_130842;NM_130843	Body;Body;Body		Demethylated	0.797081493093827	0.799852335904482	0.578329437909497	0.375838579095229	0.633708638590957	0.568165370453184	0.622979062175759
cg02057013	37	7	1778923	ELFN1	NM_001128636	5'UTR		Demethylated	0.927782201378024	0.828919641460167	0.762753791443464	0.475896248292293	0.700994936650586	0.895914967546514	0.768114582929276
cg02079463	37	1	240874946					Demethylated	0.828918157255197	0.76406765781653	0.494137742609149	0.37198344717343	0.629016889985018	0.512085746818364	0.885831754739577
cg02109699	37	5	5234710	ADAMTS16	NM_139056	Body		Demethylated	0.64933982908269	0.55528262631942	0.474098470222903	0.35342703586752	0.334380541776948	0.536708236382827	0.690184056901033
cg02124565	37	7	28469901	CREB5;CREB5	NM_182899;NM_182898	5'UTR;Body		Demethylated	0.738046647108614	0.671914114306555	0.486136569974403	0.416988355670866	0.322391784157507	0.694399388155798	0.812398281495196
cg02140159	37	12	131217388					Demethylated	0.88411195114135	0.857553125877544	0.677038290279317	0.364620178287284	0.780112929832655	0.703859161580554	0.798310505226386
cg02181080	37	10	7564424					Demethylated	0.869598136321433	0.739675185169757	0.597545313020694	0.339499388489021	0.604535679404082	0.801041066295436	0.691358624220673
cg02217063	37	16	6348709	A2BP1;A2BP1	NM_001142333;NM_018723	5'UTR;5'UTR		Demethylated	0.757880204320279	0.742527022586838	0.486427901361434	0.382755863429867	0.385541733212468	0.421250077339845	0.548088456702769
cg02220008	37	6	13192742	PHACTR1	NM_030948	Body		Demethylated	0.758190282814127	0.774896072896727	0.65590089720419	0.51114202476088	0.370987998772243	0.792335380339409	0.675866271482896
cg02223801	37	7	157366933	PTPRN2;PTPRN2;PTPRN2	NM_002847;NM_130842;NM_130843	Body;Body;Body	N_Shelf	Demethylated	0.746262364941698	0.744305564548168	0.538549454154155	0.309496009759895	0.579395121811602	0.515247120028812	0.606417981567007
cg02245566	37	1	158670617	OR6K2	NM_001005279	TSS200		Demethylated	0.78086028471399	0.781472853115083	0.559260951263911	0.40541252092167	0.497158009288925	0.525951417375166	0.685461293665761
cg02303068	37	12	131831940					Demethylated	0.856902452858949	0.737313889067345	0.64459024718838	0.47697423224769	0.612571815150892	0.751294330859211	0.586225096642955
cg02389084	37	7	26403254	SNX10	NM_013322	Body		Demethylated	0.779561196328434	0.585644365580402	0.465176735906393	0.435726265027672	0.309225081582201	0.463704063876551	0.993118421802439
cg02394578	37	1	197191366					Demethylated	0.931117721618795	0.988271815667812	0.997847137846036	0.96963034567541	0.999900899755428	0.824360014418559	0.535747114808981
cg02400308	37	5	160048139	ATP10B	NM_025153	Body		Demethylated	0.709909254483456	0.596282624456963	0.474529306078189	0.412213044156517	0.338531253775502	0.637352901263116	0.854440988590095
cg02415992	37	16	10102278	GRIN2A;GRIN2A;GRIN2A	NM_001134407;NM_000833;NM_001134408	Body;Body;Body		Demethylated	0.681189616549492	0.669371332934244	0.574041423650459	0.433963134789979	0.482394808122999	0.600802986968395	0.51943548969986
cg02423105	37	20	58586819	CDH26;CDH26	NM_021810;NM_177980	Body;Body		Demethylated	0.693330637239945	0.805593501639649	0.779487153850458	0.634645006452788	0.803124260831558	0.716341034760394	0.666644486903995
cg02456804	37	1	166039858	FAM78B	NM_001017961	Body		Demethylated	0.728001693372547	0.665562235012179	0.460049248230535	0.409028757599915	0.367134769417795	0.5466121456529	0.845841877319442
cg02461341	37	6	165746952	PDE10A;PDE10A	NM_001130690;NM_006661	Body;Body	N_Shore	Demethylated	0.810293438012352	0.714540634331451	0.608101087532842	0.432918012178728	0.563884380916698	0.698031274966207	0.794426664314253
cg02485729	37	12	128994427	TMEM132C	NM_001136103	Body		Demethylated	0.682521710278146	0.586337759102022	0.469769216830584	0.428922033233158	0.380673700189802	0.393509799581787	0.535658883287906
cg02547724	37	6	29455365	MAS1L	NM_052967	1stExon		Demethylated	0.725920187040551	0.668619836226618	0.495418055831794	0.415570544132367	0.399100462972792	0.646647004462395	0.750912642893417
cg02668655	37	1	241523165				S_Shelf	Demethylated	0.713792818996091	0.60405507031808	0.47494676197245	0.467813273339925	0.641631224460037	0.463071500663076	0.651483949404822
cg02677286	37	8	1051703				Island	Demethylated	0.8720096169791	0.7963686758879	0.572620218227106	0.408163870237632	0.671686419671185	0.555076398598235	0.648783478324603
cg02748047	37	6	32373022	BTNL2	NM_019602	Body		Demethylated	0.757197240866671	0.685584157673099	0.624984347635679	0.469091606095792	0.471939710587416	0.703361629076911	0.626859722688331
cg02751064	37	17	72244242	TTYH2;TTYH2	NM_032646;NM_052869	Body;TSS1500		Demethylated	0.870288393559328	0.815793943101864	0.642172341578337	0.415446082934025	0.579355112052099	0.920468897167519	0.864204101087601
cg02753719	37	17	66657633					Demethylated	0.707798889757789	0.692785405160002	0.503545260353669	0.388771612431591	0.407418116585653	0.592966255968671	0.811062702188406
cg02759531	37	7	28862462	CREB5;CREB5;CREB5;CREB5	NM_182899;NM_001011666;NM_004904;NM_182898	3'UTR;3'UTR;3'UTR;3'UTR		Demethylated	0.90204397170893	0.857932922875065	0.743635220536779	0.458630807866462	0.607341618444118	0.870526719042118	0.907008581751175
cg02767633	37	5	2253242					Demethylated	0.931743911596026	0.867562604455413	0.770926199089782	0.337580594963984	0.812743006835937	0.796884214730396	0.904655589568825
cg02793507	37	6	28478052	GPX6	NM_182701	Body		Demethylated	0.824914911494146	0.711093026695765	0.556236217942768	0.435997349736873	0.487098677165035	0.632067343378049	0.762593353472152
cg02799934	37	17	68046849					Demethylated	0.783337566664262	0.759098466507437	0.49972589053023	0.326811667110036	0.446470714815319	0.54442060338053	0.755679367866036
cg02829285	37	17	68099642	KCNJ16;KCNJ16;KCNJ16	NM_170741;NM_170742;NM_018658	5'UTR;TSS1500;5'UTR		Demethylated	0.77568885312195	0.717850059502221	0.554995974738856	0.458261731686551	0.698525651086974	0.606758897509641	0.882267154245173
cg02840179	37	8	1534376	DLGAP2	NM_004745	Body		Demethylated	0.814718283552517	0.694372628291805	0.561126207038196	0.373035396131378	0.578220215755137	0.567943917844408	0.658842888801205
cg02846648	37	12	129416689	GLT1D1	NM_144669	Body		Demethylated	0.870183282168435	0.781989755406264	0.638360159238831	0.407125616645071	0.512648083894873	0.619447836527062	0.755468801818384
cg02875015	37	4	187074031	FAM149A;FAM149A	NM_015398;NM_001006655	Body;Body		Demethylated	0.722323591438288	0.70093882700774	0.538303322259829	0.421785662426423	0.512107896941724	0.70740523246867	0.779866718378871
cg02909176	37	13	113426343	ATP11A;ATP11A	NM_015205;NM_032189	Body;Body	S_Shore	Demethylated	0.795334985900518	0.709261789197739	0.520407627588425	0.529093276274664	0.438854473546778	0.657632614641348	0.922502214402335
cg02909329	37	7	4049599	SDK1	NM_152744	Body		Demethylated	0.866741265545846	0.885501512304595	0.777918817776901	0.488357800688297	0.716239143978509	0.740395184936227	0.73897510741995
cg02913918	37	1	181767609	CACNA1E	NM_000721	Body	Island	Demethylated	0.852274166029907	0.749710276253813	0.536648954518801	0.359753488773565	0.531744503711447	0.541057268623082	0.858547130277263
cg02915215	37	8	134467165	ST3GAL1;ST3GAL1	NM_003033;NM_173344	3'UTR;3'UTR		Demethylated	0.768753070127098	0.657767348720584	0.507415481394882	0.513650160640102	0.356517098049732	0.534186303292874	0.98981838806691
cg02930348	37	20	59968939	CDH4	NM_001794	Body	S_Shelf	Demethylated	0.611592939373187	0.583269552039975	0.413850616137715	0.286743913526868	0.330238368582657	0.415556126283418	0.53568030892806
cg02939767	37	20	584773	TCF15	NM_004609	3'UTR		Demethylated	0.711569852309233	0.538487899825185	0.45787929272566	0.40674307020512	0.413087610077467	0.804307057241555	0.684657373907844
cg02979703	37	8	37558858				Island	Demethylated	0.700618974446686	0.564103699521536	0.437934224862402	0.510043990638399	0.526581907405287	0.583648314190791	0.892704976834667
cg02989940	37	16	31539234	AHSP;AHSP	NM_016633;NM_016633	5'UTR;1stExon		Demethylated	0.630776799744955	0.560605929334513	0.427637890101065	0.39333577954816	0.39265379026555	0.52949896208415	0.700150247667576
cg03002586	37	1	242653362	PLD5	NM_152666	5'UTR		Demethylated	0.815356856684476	0.70939862233566	0.522297969664922	0.379557706009044	0.468584314233829	0.547872784203899	0.769876957285984
cg03026004	37	18	6833417	ARHGAP28;ARHGAP28	NM_030672;NM_001010000	TSS1500;TSS1500		Demethylated	0.67850869075017	0.569271537156578	0.439327455032002	0.403727272904632	0.334503999958155	0.585211242209691	0.776581859529764
cg03031009	37	10	10835019	SFTA1P	NR_027082	Body		Demethylated	0.727662502158681	0.661293770249626	0.516700111422691	0.423110924146028	0.452042202372756	0.454613016199946	0.683116891829967
cg03067367	37	16	5293539				S_Shelf	Demethylated	0.831070761843469	0.718431056293222	0.55588479692715	0.391863173945377	0.435109970052762	0.585583663124077	0.646092991644865
cg03081173	37	6	31166502	HCG27	NR_026791	Body	S_Shore	Demethylated	0.652624936208771	0.577799327830818	0.632236745780572	0.567375073857633	0.687419130830468	0.795247487347655	0.660565575682665
cg03108894	37	12	132698620	GALNT9	NM_001122636	Body	S_Shore	Demethylated	0.777115705790084	0.591689028877984	0.488974383967251	0.439349213106349	0.41599290093266	0.677732593263038	0.70467093293271
cg03135964	37	12	132697162	GALNT9	NM_001122636	Body	Island	Demethylated	0.736500825111108	0.684106708765629	0.523280970295956	0.406928847621534	0.639187773799934	0.715272001903346	0.721325772864934
cg03148498	37	15	97327588	SPATA8	NM_173499	Body		Demethylated	0.779991913637314	0.746959612933597	0.534560930884448	0.340946907461311	0.495172539186402	0.584326879950613	0.775840544654718
cg03167521	37	7	24065498					Demethylated	0.80747620462847	0.801808540007448	0.553027092174918	0.433104633365676	0.595387799487855	0.573752228098975	0.87707098248577
cg03174043	37	2	20548412				N_Shore	Demethylated	0.63177560147471	0.707328454786953	0.651558761760957	0.513768794915645	0.500643118079802	0.519210827586932	0.609008125814003
cg03223949	37	20	60397915	CDH4	NM_001794	Body		Demethylated	0.681140607328838	0.619480612702495	0.473229141798845	0.329193868009183	0.393650637485938	0.483396204752579	0.624891958156318
cg03261408	37	10	7574745					Demethylated	0.766103621441023	0.705578123092788	0.509223543619949	0.428776770849263	0.518547927452472	0.686647906828712	0.607765596822778
cg03275459	37	15	95889928					Demethylated	0.703960390844643	0.677182714562311	0.56500145360402	0.488741404439971	0.577529963531459	0.615072155736007	0.721473689976237
cg03326335	37	4	7668844	SORCS2	NM_020777	Body	S_Shelf	Demethylated	0.943265915727018	0.895132874945951	0.796177105617161	0.478649755700931	0.765695560443196	0.896048370101111	0.878899857083312
cg03337918	37	8	96148290	PLEKHF2	NM_024613	5'UTR	S_Shore	Demethylated	0.663141426548523	0.54025918723992	0.412858298205282	0.403340750066782	0.339752767605651	0.353368080724366	0.757808584362448
cg03352168	37	20	60478214	CDH4	NM_001794	Body		Demethylated	0.833424881353557	0.679047754637255	0.640144466656837	0.352745916017133	0.621442919689209	0.692184150798911	0.719848716467628
cg03380809	37	16	5845458					Demethylated	0.807759427092007	0.814920587767128	0.783623850898933	0.606392655806152	0.840880906410978	0.604549097274969	0.524285068374967
cg03391854	37	7	157961629	PTPRN2;PTPRN2;PTPRN2	NM_002847;NM_130842;NM_130843	Body;Body;Body		Demethylated	0.748116271656421	0.802324703888979	0.553988944338034	0.476176250621644	0.580038087335221	0.574541019625039	0.485744790671955
cg03400410	37	1	198745486					Demethylated	0.832037889002948	0.634225850560144	0.502357187105	0.466396787822098	0.425237335668666	0.536287360774554	0.96028495540225
cg03440799	37	1	179334176	C1orf125;C1orf125	NM_182766;NM_144696	TSS1500;TSS1500	N_Shore	Demethylated	0.788312614515882	0.975516007588819	0.922682690289709	0.908254113835688	0.811850920257655	0.586498106722222	0.348551225821019
cg03454607	37	1	165512398	LOC400794;LRRC52	NR_026744;NM_001005214	Body;TSS1500		Demethylated	0.599876166070992	0.519007426937037	0.426148793250795	0.411484641797925	0.420966726809057	0.45712739526244	0.691234545236113
cg03470331	37	15	93958397					Demethylated	0.844323342430943	0.773952244161472	0.561599033455461	0.392543623766302	0.648748967773593	0.741238490497566	0.871216477887752
cg03478630	37	10	10436568					Demethylated	0.816390322547569	0.806849036102071	0.733256078995936	0.529002676855689	0.566448250504196	0.672066243433087	0.677087106450355
cg03480068	37	10	1749547	ADARB2	NM_018702	Body		Demethylated	0.768622968397465	0.747216857862698	0.551574123597696	0.447468631818356	0.606880090634531	0.572965415531927	0.541750473851117
cg03511031	37	7	157460477	PTPRN2;PTPRN2;PTPRN2	NM_002847;NM_130842;NM_130843	Body;Body;Body		Demethylated	0.848929082735946	0.829302351842932	0.64240457865345	0.380528158849652	0.722132130190763	0.724761193446484	0.757278943528992
cg03529595	37	16	7056916	A2BP1;A2BP1;A2BP1	NM_001142333;NM_001142334;NM_018723	5'UTR;5'UTR;5'UTR		Demethylated	0.843976461581264	0.770293696002694	0.523134171471689	0.40032232223204	0.694350586582694	0.524947027334381	0.743951052914851
cg03534674	37	1	244199712					Demethylated	0.936508513953443	0.927431352263175	0.944788060408914	0.606219420806359	0.868891588242113	0.963366580501115	0.898739624361267
cg03543081	37	1	159684486	CRP	NM_000567	TSS200		Demethylated	0.748221109159008	0.627096377843315	0.500123860809315	0.449754037650276	0.395739951565474	0.505682950663791	0.700534770585584
cg03570232	37	17	68303247					Demethylated	0.789559941670448	0.72309172122991	0.610471665904245	0.369590963416665	0.580321501487201	0.620522860967773	0.793812413901781
cg03580872	37	17	67729035					Demethylated	0.795258946299145	0.718569587962905	0.492170436081703	0.391430527607645	0.427592024143242	0.587106515040836	0.845164480272003
cg03594972	37	5	3659656					Demethylated	0.78771586590729	0.789025449524303	0.624755689406374	0.396194697001077	0.67075386431279	0.566711991199615	0.844757030127048
cg03607855	37	1	244078356				N_Shelf	Demethylated	0.809991783024044	0.792506770351952	0.651143593927822	0.453750427470436	0.633325148021777	0.641099296834675	0.751671870824147
cg03609427	37	7	48068758	SUNC1;SUNC1	NM_152782;NM_001030019	TSS200;TSS200		Demethylated	0.756281721513885	0.743388438059832	0.671565248361622	0.423862195579756	0.651303228963382	0.604190426409145	0.695090255741254
cg03613625	37	20	57408174	GNASAS	NR_002785	Body		Demethylated	0.662152795104589	0.644965668230477	0.481258344568651	0.381422433158146	0.505806330230225	0.651445086904416	0.7093301279726
cg03635073	37	11	20499293	PRMT3;PRMT3;PRMT3	NM_001145166;NM_005788;NM_001145167	Body;Body;Body		Demethylated	0.673048197389369	0.556641128524326	0.472381847969045	0.476375719048295	0.355457668198096	0.476505207325062	0.927240184987661
cg03670736	37	12	13748224	GRIN2B	NM_000834	Body		Demethylated	0.746176301900862	0.771879301926858	0.591756722404164	0.484229539336551	0.599130982261182	0.725975033741172	0.660378127078074
cg03715204	37	6	165715586	C6orf118	NM_144980	Body		Demethylated	0.759498901891082	0.67081477224303	0.517041891693102	0.342172541214087	0.538845335406814	0.625013313182903	0.771084395149636
cg03723211	37	8	1460633	DLGAP2	NM_004745	5'UTR		Demethylated	0.830557099314506	0.723273854773589	0.601219302990796	0.457926115039376	0.641541443345987	0.627532401922952	0.741644834018506
cg03777875	37	20	61813415				S_Shelf	Demethylated	0.860463284559249	0.783858006421968	0.688699360123858	0.367733365987786	0.695516234839498	0.868941629147956	0.775028737088262
cg03784302	37	7	157916077	PTPRN2;PTPRN2;PTPRN2	NM_002847;NM_130842;NM_130843	Body;Body;Body	N_Shelf	Demethylated	0.944567437148333	0.90935122363647	0.857595955184943	0.472401471579113	0.857505305092469	0.695865885788183	0.85124079410652
cg03826463	37	3	186211670					Demethylated	0.918127892438232	0.858850903133431	0.781782067144471	0.414027845454871	0.760209764677825	0.876334163960458	0.832692758633183
cg03827327	37	16	26217675					Demethylated	0.651772969858839	0.599294723885639	0.453672865848759	0.428126411260288	0.395351045274946	0.478105400649651	0.558640124718842
cg03851965	37	12	4337382					Demethylated	0.865027498008546	0.808933399437419	0.624505964092672	0.398967591843348	0.582066176153354	0.740334072691025	0.669005296818437
cg03872339	37	10	133948517	JAKMIP3	NM_001105521	Body	Island	Demethylated	0.840910674901651	0.858801026604463	0.747284997489357	0.434681726514113	0.690284842070993	0.803473184645137	0.773814024819825
cg03904209	37	10	2147188					Demethylated	0.910725723929609	0.811417654205833	0.725508371116726	0.361030997577416	0.756191641835715	0.713151162146948	0.765424209579402
cg03926849	37	8	1319194				N_Shelf	Demethylated	0.774492665035802	0.632365467366725	0.473778614450959	0.499713581875812	0.523157418183308	0.499484401335097	0.585956406690586
cg03969260	37	1	153122203	SPRR2G	NM_001014291	3'UTR		Demethylated	0.803332068677434	0.676834481006239	0.485512663990128	0.467744463717756	0.586373366228421	0.740522766988464	0.768139956745732
cg03979510	37	16	5641033					Demethylated	0.762708995345598	0.710868230165158	0.557506166696307	0.417243456729067	0.610609855239414	0.586223292656719	0.599848760048856
cg03991547	37	13	112815119				N_Shelf	Demethylated	0.769635731993995	0.752329699652885	0.588200390185475	0.350143776843627	0.769913374352821	0.644339477022488	0.770408699746004
cg04001802	37	10	15085279	OLAH;OLAH	NM_001039702;NM_018324	TSS1500;TSS1500		Demethylated	0.846767317402612	0.821760756544156	0.705032411829453	0.550360076098355	0.658382069507201	0.819875386067402	0.952173664525092
cg04021074	37	10	14816947	FAM107B	NM_031453	TSS200		Demethylated	0.695977654916175	0.584942875933631	0.532815425554381	0.422044154353478	0.396831017692271	0.431467018105466	0.767087621559286
cg04068564	37	20	57795246	ZNF831	NM_178457	Body	N_Shore	Demethylated	0.900494225559022	0.887671883861472	0.739021854232388	0.382772296088911	0.59293543668376	0.747241929146053	0.963153668443666
cg04183602	37	20	59861006	CDH4	NM_001794	Body	N_Shelf	Demethylated	0.704969393175849	0.659625206925008	0.551765266744963	0.35512175900383	0.525494776091763	0.458968902808225	0.598988727755315
cg04220047	37	8	65714735				S_Shelf	Demethylated	0.781934003853465	0.740745661840924	0.5686999320816	0.382556609444916	0.532966141854769	0.771416001980558	0.901044263527084
cg04275692	37	7	45610627				N_Shelf	Demethylated	0.687141838841432	0.753714801150507	0.592235011155718	0.497792979334448	0.529350986641514	0.623909656623574	0.645903966266586
cg04294388	37	20	44780839				N_Shore	Demethylated	0.781563255900108	0.678952081542235	0.558016725623248	0.42454984642403	0.446801857924637	0.733601393644136	0.776663342199623
cg04303500	37	20	59602012				S_Shelf	Demethylated	0.759012544401425	0.687566852764509	0.480985620571339	0.388173926483184	0.440251878223286	0.507450946935712	0.680279698431402
cg04336561	37	7	157548939	PTPRN2;PTPRN2;PTPRN2	NM_002847;NM_130842;NM_130843	Body;Body;Body	N_Shore	Demethylated	0.715696065509678	0.714620671490021	0.589482705290235	0.376628690661893	0.479588776768666	0.515632767101108	0.465931934409456
cg04348247	37	1	179333987	C1orf125;C1orf125	NM_182766;NM_144696	TSS1500;TSS1500	N_Shore	Demethylated	0.881375249858399	0.987003373434666	0.976036000952904	0.92423725600054	0.842823334791505	0.669550550839685	0.479090734433608
cg04358834	37	7	4030413	SDK1	NM_152744	Body		Demethylated	0.953881103110897	0.940033366954313	0.810038245335825	0.562901838715072	0.838909500775393	0.769099896717845	0.919718483091502
cg04414975	37	12	130333815	TMEM132D	NM_133448	Body		Demethylated	0.697228628067134	0.560074495746513	0.483370169288437	0.434461910519028	0.311066764999188	0.42941103428832	0.528025097285633
cg04421974	37	8	134224814	WISP1;WISP1	NM_003882;NM_080838	Body;Body		Demethylated	0.828790050296444	0.879963366073671	0.895286589381156	0.894941367149975	0.74835321055879	0.505674854602702	0.527089134017194
cg04450606	37	1	153283317	PGLYRP3	NM_052891	TSS200		Demethylated	0.753702023489306	0.600230968880691	0.459823044216638	0.434502797835552	0.407639353390372	0.856269086898357	0.763563826131082
cg04460609	37	4	16532808	LDB2;LDB2	NM_001290;NM_001130834	Body;Body		Demethylated	0.646088822257989	0.583641586977243	0.480574758562314	0.629209588885349	0.421746535237087	0.555731096821348	0.739316833917309
cg04493818	37	4	3644437				S_Shore	Demethylated	0.836338556872459	0.720089149926532	0.613162461084616	0.442908561691672	0.68773091756426	0.786810082185586	0.78155033834977
cg04499701	37	11	111312453					Demethylated	0.657705623507672	0.595634938890452	0.583888173519828	0.749061867160454	0.798351349079249	0.776362268447833	0.538983082119494
cg04515268	37	17	12516748					Demethylated	0.748030151699431	0.671929114149268	0.571037941617515	0.452161719943765	0.328212626752852	0.600734083903853	0.592978336773411
cg04557423	37	8	128494728	LOC727677	NR_024393	TSS1500		Demethylated	0.794893128556125	0.507737825001644	0.469275723061187	0.438043003885244	0.619941899438717	0.702813054587187	0.999695936668558
cg04574507	37	1	158301038	CD1B	NM_001764	Body		Demethylated	0.782864443733318	0.669504186134722	0.412429929151715	0.391447851536772	0.385883570013834	0.632328844257156	0.720891745165191
cg04609841	37	7	4012372	SDK1	NM_152744	Body		Demethylated	0.871584533450799	0.855818598730636	0.724086607121886	0.463715224894027	0.69222645068182	0.734799184594828	0.76203979185866
cg04664309	37	6	16168458					Demethylated	0.658880018704427	0.595631222615802	0.42768345750163	0.418378549657274	0.386123882065948	0.438347814866929	0.806030185048765
cg04680209	37	2	1941133	MYT1L	NM_015025	Body	Island	Demethylated	0.784724297435676	0.764610886615068	0.730313151784469	0.443744561406732	0.669488369891961	0.708305188664614	0.701905172360657
cg04696181	37	5	3386790					Demethylated	0.859182770668635	0.83740381379469	0.668570653704756	0.357472540819641	0.772011552031595	0.628450530578054	0.88604158836334
cg04730930	37	19	55140686	LILRB1;LILRB1;LILRB1;LILRB1	NM_001081638;NM_001081639;NM_006669;NM_001081637	TSS1500;TSS1500;5'UTR;TSS1500		Demethylated	0.684272719013653	0.628128118507345	0.491508853804523	0.317100328128116	0.490272511706995	0.5187119015698	0.60228818999097
cg04740359	37	12	5603542	NTF3;NTF3	NM_002527;NM_001102654	1stExon;Body	N_Shore	Demethylated	0.646049660572877	0.715328844419566	0.65058852700937	0.509548741225394	0.672544371603091	0.706414190033158	0.642725897592399
cg04742384	37	20	54576415	CBLN4	NM_080617	Body	N_Shelf	Demethylated	0.685336761316096	0.599838211418568	0.44332089445271	0.327470445334623	0.360148922689183	0.468985534055765	0.720445100453171
cg04749323	37	16	18039447					Demethylated	0.781443019657848	0.642236640596406	0.480898025176809	0.449497772479099	0.449130822737911	0.525700463271696	0.786281485352835
cg04753936	37	19	55141618	LILRB1;LILRB1;LILRB1;LILRB1	NM_001081638;NM_001081639;NM_006669;NM_001081637	TSS1500;TSS1500;5'UTR;TSS1500		Demethylated	0.840451647618592	0.809058742687012	0.678695092732748	0.395667405793497	0.63114062524779	0.690688598174633	0.785803363742278
cg04759227	37	8	49041991				N_Shore	Demethylated	0.670459650147842	0.566825585649852	0.4161609054671	0.34513306892324	0.47046294638991	0.631662859790231	0.78600290703781
cg04772948	37	20	22401407	LOC284788;LOC284788	NR_027090;NR_027089	TSS200;TSS200		Demethylated	0.661677834988779	0.553260911866505	0.418710836189018	0.295090035592526	0.289054307372153	0.551291242350048	0.608199274363117
cg04780380	37	20	57412945	GNASAS	NR_002785	Body	N_Shore	Demethylated	0.789033274787012	0.797051377331819	0.740593335316371	0.458807915223139	0.690473546608736	0.889475327824404	0.839936332375426
cg04781796	37	1	1959747	GABRD	NM_000815	Body	Island	Demethylated	0.797992886497302	0.836997344678695	0.804354957601698	0.490042539288072	0.922106221925484	0.888739128708791	0.760456131333238
cg04800142	37	10	3329842					Demethylated	0.824767408130271	0.964769222581691	0.972333800594404	0.922890380103778	0.869472993580638	0.492024126195683	0.403255865582123
cg04803676	37	12	130936310	RIMBP2	NM_015347	Body	S_Shore	Demethylated	0.739675578298433	0.646710068822575	0.551768296581523	0.366718247339781	0.507862058278589	0.493671967331938	0.662833725612697
cg04837438	37	2	95403063				S_Shore	Demethylated	0.745461133846089	0.783686792017189	0.72832447036649	0.443707483343275	0.657224140120014	0.471524039722894	0.634206332804012
cg04879561	37	7	31126531	ADCYAP1R1	NM_001118	Body		Demethylated	0.806583667504729	0.694442768355612	0.4810212228498	0.432389986108119	0.434941609853546	0.701267633672238	0.860455336599562
cg04880990	37	12	52887566	KRT6A	NM_005554	TSS1500		Demethylated	0.744954447759397	0.711981482978679	0.598893526343608	0.488938045007319	0.527516206965901	0.845878528885595	0.822129185487037
cg04885642	37	1	166000382					Demethylated	0.694047545363832	0.568801767872463	0.462206788362296	0.415706375238304	0.204416794284288	0.545161075521341	0.696469681543163
cg04907885	37	1	3213790	PRDM16;PRDM16	NM_022114;NM_199454	Body;Body		Demethylated	0.783149826040516	0.63735831987435	0.49736650218739	0.394247116586711	0.419022584468907	0.627959878828279	0.762467886460455
cg04958165	37	4	187360860				S_Shelf	Demethylated	0.768429632172786	0.687890860088672	0.535874880630556	0.381020294802075	0.407857756827707	0.62718945690164	0.855324524469038
cg05030450	37	5	167480853	ODZ2	NM_001122679	Body		Demethylated	0.702565061959511	0.595453788999696	0.532020515828942	0.410260181200085	0.543903034514186	0.680302784646414	0.694748712687729
cg05072559	37	8	49813855					Demethylated	0.757656457295706	0.656467083768309	0.528747984780218	0.451837274562662	0.548041661216459	0.655171054398336	0.760726158454115
cg05248742	37	16	24142386	PRKCB;PRKCB	NM_002738;NM_212535	Body;Body		Demethylated	0.737043817685528	0.656483219645813	0.400999463568273	0.387092460079972	0.456766228694757	0.534978033869859	0.560222422445124
cg05273533	37	16	86470722					Demethylated	0.665867792819596	0.599261886813685	0.522989191575121	0.450461636328333	0.424788862660388	0.485811970706788	0.526203823900589
cg05295082	37	7	155916902				S_Shore	Demethylated	0.724916669621803	0.702874010508119	0.45231799217273	0.419599344096768	0.602035837526407	0.503909400982279	0.683771760400246
cg05296099	37	12	131624473	GPR133	NM_198827	3'UTR	S_Shore	Demethylated	0.839144200597114	0.675346691943704	0.589972934370718	0.414577737857778	0.470764712942752	0.677012428303326	0.732672102104308
cg05299459	37	2	3814598					Demethylated	0.790881193109604	0.776789774128875	0.634438583397603	0.296151543378461	0.668096043480785	0.778170234873104	0.729257753584823
cg05328339	37	7	158072687	PTPRN2;PTPRN2;PTPRN2	NM_002847;NM_130842;NM_130843	Body;Body;Body		Demethylated	0.812465805419574	0.768535124940067	0.540401949293938	0.320886988502959	0.355760711900969	0.541284229096474	0.569850932729064
cg05329976	37	20	58295160	PHACTR3;PHACTR3;PHACTR3	NM_183246;NM_183244;NM_080672	TSS1500;TSS1500;Body		Demethylated	0.626462892274053	0.639141422709424	0.457843884314423	0.349791407468815	0.494171619831891	0.577512752127058	0.658996317460332
cg05363081	37	10	133508442				Island	Demethylated	0.843611520081302	0.86628211434811	0.727593531061702	0.515906606628265	0.711905085387053	0.746800549811255	0.648130766444298
cg05397033	37	20	60118450	CDH4	NM_001794	Body	N_Shore	Demethylated	0.755832273372237	0.707564435792174	0.468619161999517	0.310129929281097	0.497285893136992	0.479936028515876	0.697342541360204
cg05447100	37	6	168188992	C6orf123	NR_026773	Body		Demethylated	0.727035259953243	0.672606816815084	0.629338395990592	0.767432018169969	0.569027850385886	0.558739743233977	0.710106102479312
cg05462446	37	16	77574072					Demethylated	0.648022231634648	0.663160495293074	0.492836596285469	0.552794962188161	0.670372416564257	0.54065639355492	0.610799119342626
cg05481163	37	10	2756728					Demethylated	0.844551598979311	0.782345520866843	0.614094484125778	0.424093725691546	0.674992685377477	0.644436758574714	0.701650486659318
cg05482502	37	7	157340390	PTPRN2;PTPRN2;PTPRN2	NM_002847;NM_130842;NM_130843	Body;Body;Body		Demethylated	0.861976879419174	0.836490884333588	0.703951003214634	0.425605744599758	0.730387414423194	0.661404977765602	0.716520074537748
cg05492975	37	20	60119508	CDH4	NM_001794	Body	Island	Demethylated	0.653000618313152	0.536747731546966	0.42225762953077	0.293351530145105	0.284016251658991	0.370524326761487	0.52946252109768
cg05533037	37	21	32202010	KRTAP7-1	NM_181606	1stExon		Demethylated	0.744799141158628	0.806948139547435	0.681121117305746	0.492230544308307	0.517735505315239	0.536373576576763	0.74496272935814
cg05574515	37	5	178632502	ADAMTS2;ADAMTS2	NM_021599;NM_014244	Body;Body		Demethylated	0.929440633946958	0.876211411742147	0.761498545442969	0.406298654728734	0.947241917735241	0.898255464450379	0.912205509530002
cg05583676	37	10	132461246					Demethylated	0.850051624100973	0.779798140073554	0.55840446078628	0.345235311646242	0.553252173536166	0.515980458258581	0.689648702375205
cg05664833	37	13	40107878	LHFP	NM_005780	Body		Demethylated	0.810027121611372	0.842548674571323	0.602485227851207	0.61518980735069	0.54648242461468	0.623856242666569	0.801770080360774
cg05687660	37	8	106877721					Demethylated	0.664372770255132	0.621368512564786	0.394137462540543	0.356302635922056	0.36743068668436	0.418741894645759	0.703826010797056
cg05714673	37	7	4167882	SDK1;SDK1	NM_152744;NR_027816	Body;TSS1500	N_Shore	Demethylated	0.832617833617963	0.851630131479822	0.753387531783546	0.466831835485717	0.743638578510319	0.733753948503252	0.754607459636367
cg05769086	37	7	55024817					Demethylated	0.709281472013304	0.614384755172475	0.445436201571235	0.415166418017651	0.363823397578298	0.593944676692059	0.796353885807227
cg05779630	37	4	7473106	SORCS2	NM_020777	Body		Demethylated	0.822895139474917	0.755471187962301	0.545931882606857	0.355444121984416	0.650456360527625	0.775790546900959	0.821186541498961
cg05780883	37	22	49883097				Island	Demethylated	0.769127103021003	0.687233974887798	0.618783904719381	0.399487914379627	0.629084641066749	0.649226113271844	0.724183219174358
cg05787063	37	10	6740633					Demethylated	0.72080092812021	0.735058621817806	0.486847545890708	0.381825217441829	0.315683227424032	0.59178291814935	0.628355348442514
cg05846851	37	16	10172054	GRIN2A;GRIN2A;GRIN2A	NM_001134407;NM_000833;NM_001134408	Body;Body;Body		Demethylated	0.723889704472127	0.831309817215123	0.826480157243483	0.674714476954485	0.882234821857461	0.814947835089893	0.450417831946355
cg05852625	37	12	128748582				N_Shelf	Demethylated	0.704867815459525	0.638569184103629	0.46585965975692	0.395648613612348	0.465404050008151	0.42672380638618	0.534925686769435
cg05916059	37	16	26146070	HS3ST4	NM_006040	Body		Demethylated	0.710165064612201	0.610328083731345	0.463229760930904	0.430884973726076	0.425044386143472	0.445280997681613	0.685592804181706
cg05943574	37	1	248685382	OR2G6	NM_001013355	1stExon		Demethylated	0.702645643802162	0.616339935012241	0.495502365926054	0.339372322581901	0.517910587405129	0.526194532821134	0.618241676174317
cg05954780	37	15	37405866				S_Shelf	Demethylated	0.733853034098371	0.7182047751853	0.516455421571264	0.424754487820674	0.602368703099621	0.727601854964498	0.715502683657693
cg05988964	37	8	140629559	KCNK9	NM_016601	3'UTR	N_Shore	Demethylated	0.722023969299254	0.542234504680788	0.438546926650992	0.392060478332021	0.243504218670363	0.571541077423567	0.599358808202836
cg06056880	37	5	160717430	GABRB2;GABRB2	NM_000813;NM_021911	3'UTR;3'UTR		Demethylated	0.679856486057895	0.625885049394661	0.541027197514858	0.421883908289756	0.361380340110233	0.567332145971123	0.656354794327843
cg06090895	37	8	26980438					Demethylated	0.795553282116858	0.753444592583186	0.605957647991742	0.49375455546045	0.571104272852616	0.57001941144297	0.775991522850006
cg06160669	37	1	240070975	CHRM3	NM_000740	Body		Demethylated	0.827216876228929	0.710763003674078	0.536843594193747	0.34147532634521	0.495841410883918	0.514014232835094	0.92889793552126
cg06174495	37	21	47399648				N_Shore	Demethylated	0.700835600150222	0.575390265962885	0.488388543978147	0.42300095437454	0.543140592818028	0.63983010126684	0.730705035734619
cg06251348	37	11	78771032	ODZ4	NM_001098816	Body		Demethylated	0.791840642213304	0.559424301892074	0.51612226024477	0.48208255111829	0.317229303898091	0.689371992349187	0.890325544164689
cg06255227	37	20	62738125	NPBWR2	NM_005286	1stExon	S_Shore	Demethylated	0.796607463429748	0.72184008742146	0.583828963984192	0.378298770156034	0.599471021000023	0.60877093920251	0.769864887140844
cg06264868	37	10	778709					Demethylated	0.825126193439711	0.823320676142964	0.642808870328719	0.56586222123805	0.504077235188281	0.556356801067557	0.684144550013356
cg06271630	37	10	3329765					Demethylated	0.850927822952789	0.968967509835547	0.964020489847324	0.908901722540388	0.892043597341954	0.506772754995233	0.388131988344206
cg06275635	37	1	153283994	PGLYRP3	NM_052891	TSS1500		Demethylated	0.850191062301915	0.723135557496743	0.504653748866269	0.476966518283972	0.572098125086315	0.898505174529159	0.861164420463383
cg06276653	37	8	139164635	FAM135B	NM_015912	Body		Demethylated	0.816313450927656	0.803541906197666	0.611822681804482	0.416618914113154	0.72669030264577	0.62440412122113	0.718954062254913
cg06304518	37	17	6024017	WSCD1	NM_015253	3'UTR	Island	Demethylated	0.934696361672593	0.890121365267936	0.744996793678441	0.380427390099642	0.820733986834057	0.832277012275248	0.85730488224069
cg06315569	37	7	157785721	PTPRN2;PTPRN2;PTPRN2	NM_002847;NM_130842;NM_130843	Body;Body;Body		Demethylated	0.738881297782737	0.757192597564491	0.609899498778984	0.444970992972717	0.544239812420766	0.625675461936737	0.600718474172839
cg06347896	37	20	58645949	C20orf197	NM_173644	Body		Demethylated	0.713691764379271	0.667363351069739	0.536917333670803	0.303001646127348	0.41331927074188	0.581895822681099	0.782817120095996
cg06354543	37	10	130376572					Demethylated	0.649881542819725	0.637031282191192	0.485758117754174	0.346866264170873	0.399327001478603	0.442022329979709	0.534132898283337
cg06361667	37	1	240662873	GREM2	NM_022469	5'UTR		Demethylated	0.770037263098899	0.705713745274803	0.562139673860827	0.426106839723846	0.62196743072164	0.510745603052185	0.711232692536273
cg06369056	37	12	132696192	GALNT9	NM_001122636	Body	N_Shore	Demethylated	0.85191929444216	0.702994258903251	0.591311505776587	0.428554973721091	0.67042511447698	0.757494429503388	0.800022381669609
cg06437052	37	1	205897159	SLC26A9;SLC26A9;SLC26A9;SLC26A9	NM_052934;NM_134325;NM_001142600;NM_001142600	Body;Body;5'UTR;1stExon		Demethylated	0.704001324361803	0.613829108264483	0.495327904657102	0.412515295514103	0.498839225007634	0.735700624623184	0.810442875787122
cg06498400	37	10	15255429	FAM171A1	NM_001010924	Body	S_Shore	Demethylated	0.846765523305805	0.781246741045034	0.567167089282904	0.431505418883293	0.539038509294231	0.616726080862675	0.954882538927552
cg06502570	37	20	59832924	CDH4	NM_001794	Body	S_Shelf	Demethylated	0.842880039481852	0.77620280961464	0.614769661750353	0.380452185923175	0.633121463890872	0.575608421505669	0.75639170930615
cg06506470	37	7	4030653	SDK1	NM_152744	Body		Demethylated	0.819125972755969	0.840006721957281	0.700790602856025	0.49654394127244	0.696342628180699	0.703077949795134	0.760568145046593
cg06515461	37	10	11342721	CUGBP2;CUGBP2;CUGBP2;CUGBP2	NM_001025076;NM_006561;NM_001025077;NM_001083591	Body;Body;Body;Body		Demethylated	0.759250138798078	0.760336922206091	0.639870323134145	0.373528337822203	0.651253662312154	0.538902605659979	0.722638210951934
cg06524192	37	16	7615568	A2BP1;A2BP1;A2BP1;A2BP1;A2BP1;A2BP1	NM_001142334;NM_145893;NM_001142333;NM_018723;NM_145891;NM_145892	Body;Body;Body;Body;Body;Body		Demethylated	0.858916708155634	0.805242360183098	0.575134975596761	0.427450401813278	0.555819852377449	0.614264968574253	0.76108143836934
cg06569229	37	11	92601301	FAT3	NM_001008781	Body	S_Shore	Demethylated	0.762877409370824	0.7749635279728	0.670107958529242	0.565901856456477	0.671973547322991	0.672691254753349	0.650345419466697
cg06576940	37	17	74877413	MGAT5B;MGAT5B	NM_144677;NM_198955	Body;Body	N_Shore	Demethylated	0.779412570738717	0.745127720677743	0.558091086704859	0.424411278793843	0.556544592592337	0.824572963277064	0.804834034270452
cg06577876	37	7	32336173				N_Shore	Demethylated	0.714432453745506	0.674786275092937	0.462682460308051	0.399059072202932	0.38076286108399	0.562765459893053	0.856198634375311
cg06584329	37	21	47457375				Island	Demethylated	0.864456220280315	0.77685089647698	0.616625311540156	0.386142437501167	0.847545602472937	0.721964892312106	0.939268691407114
cg06595653	37	12	130637449					Demethylated	0.695515631584015	0.72372574797256	0.506457028851808	0.415624555423323	0.377889013263876	0.503880162747649	0.675915337955213
cg06616178	37	18	7229726	LRRC30	NM_001105581	TSS1500		Demethylated	0.800738766977365	0.772249178839135	0.596890506766372	0.476807340235867	0.41131485605098	0.629313451126646	0.728977178755279
cg06639544	37	19	14940319	OR7A5	NM_017506	TSS1500		Demethylated	0.753666952493178	0.706212921108038	0.513843861278767	0.388673203621671	0.521720476726687	0.705400565181756	0.838347739544466
cg06644655	37	13	112333521					Demethylated	0.865669995449093	0.798379247560687	0.606850649123247	0.318707075392732	0.766073270501695	0.6743580555583	0.741696699372296
cg06718003	37	19	15851771	OR10H3	NM_013938	TSS1500		Demethylated	0.708856539390111	0.640974816642187	0.498228689735002	0.477319234781749	0.43359147535012	0.517355886567397	0.617521898383129
cg06729381	37	11	61302186	SYT7	NM_004200	Body		Demethylated	0.810658464733312	0.664720614032732	0.672808412677411	0.76022263289146	0.872496169172669	0.927041293994847	0.858173490036231
cg06740578	37	10	131142473					Demethylated	0.677684240475904	0.631843413060124	0.431989816387582	0.376769768326631	0.461389213824624	0.532624990036451	0.739153330632436
cg06741653	37	12	4351720					Demethylated	0.751022880350787	0.723841472407968	0.584466481618398	0.428683095366656	0.440771408937549	0.62758272876262	0.574406472044362
cg06745229	37	16	34378804					Demethylated	0.790786301068488	0.728783198529569	0.718856807254789	0.45251420290823	0.724569726054702	0.622725081909256	0.77306905506105
cg06777472	37	20	57873033				N_Shelf	Demethylated	0.761964794841179	0.665646913130568	0.468399348170611	0.337361603201779	0.34797137359338	0.525593315713367	0.702662150846118
cg06826870	37	12	125811164	TMEM132B;TMEM132B	NM_052907;NM_052907	1stExon;5'UTR		Demethylated	0.704755020343974	0.615290896734848	0.454819305484243	0.407577897967486	0.347916958078583	0.510240442649024	0.563008193101057
cg06865363	37	12	130591369					Demethylated	0.707577320802013	0.736606650628263	0.644059206254617	0.439229347890518	0.376369046151339	0.45682477095883	0.640992942125322
cg06872010	37	8	12236258	FAM66A	NR_026789	Body		Demethylated	0.640630176928037	0.636325858661608	0.455768107630368	0.323117094970967	0.443437250483879	0.409270455649161	0.575327330179815
cg06912936	37	5	169935197	KCNIP1;KCNIP1;KCNIP1	NM_001034837;NM_014592;NM_001034838	Body;Body;Body	S_Shelf	Demethylated	0.711835478999916	0.608860332108938	0.491662237781493	0.43700182671138	0.297956637880293	0.728059789486132	0.847711497341836
cg06925341	37	5	3454280					Demethylated	0.907489327092468	0.914843788381766	0.764360224800459	0.403276970705919	0.901859475854537	0.7045950360378	0.960600346081573
cg06951265	37	10	131213816					Demethylated	0.701809974479964	0.648855056360092	0.468474677024597	0.406210183751859	0.470596682517614	0.534828957246719	0.746872395702459
cg06972389	37	5	3221246					Demethylated	0.81917969247111	0.800727381598251	0.641047248240676	0.302832884593216	0.762273511570972	0.59553811055	0.835674894993369
cg07005640	37	10	7564470					Demethylated	0.855886894029031	0.759195933420947	0.580605319842496	0.364980435793374	0.55000271934743	0.723012947422804	0.639152456189104
cg07022289	37	1	238226289					Demethylated	0.82308647898408	0.60659252807505	0.500049332625758	0.397781502525124	0.417644937894302	0.577998749863787	0.959336076374913
cg07041488	37	16	24266347	CACNG3	NM_006539	TSS1500	N_Shore	Demethylated	0.741519997844146	0.607228763661565	0.464173734292249	0.388283866683817	0.423391518747683	0.437779822390029	0.660683163208708
cg07043247	37	10	11085755	CUGBP2;CUGBP2	NM_006561;NM_001025077	Body;Body		Demethylated	0.76382556595001	0.68662257613972	0.475626979068515	0.430316457106887	0.40667440958187	0.477295691712197	0.804768827731882
cg07048608	37	1	158581040	SPTA1	NM_003126	3'UTR		Demethylated	0.759056595540809	0.685092667312149	0.489660661090346	0.412510145746204	0.411392681495148	0.481474012030302	0.69155794040619
cg07053177	37	12	128899814	TMEM132C	NM_001136103	Body	Island	Demethylated	0.79355277903342	0.734477898691822	0.544898450316703	0.398406662696942	0.523613445040912	0.460660470104319	0.698530029416846
cg07083862	37	2	1417248	TPO;TPO;TPO;TPO;TPO;TPO	NM_175719;NM_000547;NM_000547;NM_175721;NM_175719;NM_175722	1stExon;1stExon;5'UTR;TSS1500;5'UTR;TSS1500		Demethylated	0.864481174204497	0.720252213515648	0.59618857937913	0.411250891773477	0.365464570788111	0.685546267845607	0.713240389750268
cg07089660	37	8	6795162	DEFA4	NM_001925	5'UTR		Demethylated	0.784651294080755	0.672457676690356	0.519375351430377	0.528923444808159	0.467734963849843	0.655646049918568	0.666328018655717
cg07090653	37	1	152784914	LCE1B;LCE1B	NM_178349;NM_178349	1stExon;5'UTR		Demethylated	0.837335070778009	0.763389960820171	0.652710268751209	0.582898918075553	0.612984692929402	0.775148421139645	0.634955089540459
cg07093674	37	X	40693703	LOC100132831	NR_027761	TSS1500	S_Shore	Demethylated	0.813072246848691	0.7358528548078	0.583877471547256	0.410530118750328	0.742887148259214	0.789881233219601	0.815962923077208
cg07095908	37	2	430882				S_Shelf	Demethylated	0.752961214820222	0.772102747110302	0.648495675188496	0.394153112897349	0.712245932837013	0.747417112631111	0.822118623712137
cg07126091	37	8	140617161					Demethylated	0.837403411459662	0.756600617268579	0.562037829463626	0.45143361126368	0.5480073596672	0.762627557535788	0.701437341679298
cg07133994	37	14	30142862	PRKD1	NM_002742	Body		Demethylated	0.806759766664632	0.765131776867019	0.605812667333941	0.462673454017892	0.557548651385281	0.691115923594835	0.860763093620926
cg07134266	37	13	112886222					Demethylated	0.79304745976918	0.645141127673412	0.519350470361605	0.398204777411436	0.578392075003078	0.50071022796492	0.631324793529594
cg07144328	37	5	1854953				N_Shore	Demethylated	0.760327474333289	0.662489036519782	0.514729097522209	0.38275090162396	0.601532014853485	0.662661282327481	0.660727518617509
cg07148968	37	10	26072483					Demethylated	0.73946364669444	0.61377400110183	0.502743133072956	0.439197999978613	0.365074526626539	0.491995778893184	0.679866424722121
cg07151236	37	20	59543878				S_Shore	Demethylated	0.740051377321058	0.732838559014136	0.496704508846025	0.356705889397641	0.48953625319322	0.470103302225184	0.669505734923237
cg07179329	37	16	83171992	CDH13	NM_001257	Body		Demethylated	0.641422895862245	0.566108147121321	0.497252882906673	0.399031652582127	0.322708300797854	0.520583447356574	0.546323598819418
cg07185425	37	1	234365756	SLC35F3	NM_173508	Body	N_Shore	Demethylated	0.862778788031549	0.741465185471087	0.506134623441375	0.466015728614875	0.424047829073042	0.881618725544574	0.898144074877181
cg07196577	37	1	109850486	MYBPHL	NM_001010985	TSS1500		Demethylated	0.647161643925188	0.60382320259043	0.496077636195116	0.55530771739637	0.580344229037116	0.772307201789797	0.799698880520494
cg07326387	37	4	44543613					Demethylated	0.759831185516554	0.65636299753787	0.578581218334112	0.455381257869492	0.485620640874675	0.525944119654542	0.705294678816162
cg07333231	37	8	1051728				Island	Demethylated	0.772922459154756	0.725234646375663	0.474551720237037	0.277596539167757	0.606924776403662	0.423126171938154	0.517253372644932
cg07333305	37	20	52029943	TSHZ2	NM_173485	3'UTR		Demethylated	0.695521771954867	0.846982929482125	0.84570467380955	0.570215040041553	0.841633398262637	0.77474285140837	0.751617844860526
cg07355763	37	5	127868982	FBN2	NM_001999	Body	N_Shelf	Demethylated	0.657213261854389	0.565923695822721	0.513546634636145	0.437128968560973	0.508883599609735	0.61940878245907	0.732839524787636
cg07392358	37	5	1410090	SLC6A3	NM_001044	Body		Demethylated	0.672652993033681	0.584219788220282	0.460888995825335	0.301022988057726	0.460120014190551	0.504483057178201	0.540634888584177
cg07459248	37	17	77194008	HRNBP3	NM_001082575	5'UTR	N_Shore	Demethylated	0.699118380790262	0.601287309922472	0.502067010657167	0.337549756639289	0.404057012119444	0.438215781388582	0.616722807256572
cg07470532	37	7	153442389				N_Shelf	Demethylated	0.754145321092597	0.676554692894625	0.462256136252109	0.422832425987349	0.426988593970253	0.563311976873254	0.662408694426363
cg07473138	37	10	122213951				N_Shelf	Demethylated	0.815157447357706	0.78600417404842	0.599769119778137	0.430439547911819	0.496187620626072	0.822357572044258	0.728680708636364
cg07513950	37	10	2371032					Demethylated	0.909864628210627	0.8842590107352	0.818698403554161	0.566731843586269	0.818445763715425	0.777869918567976	0.650627027157252
cg07568233	37	16	7382520	A2BP1;A2BP1;A2BP1;A2BP1;A2BP1;A2BP1	NM_001142334;NM_145891;NM_145892;NM_001142333;NM_145893;NM_018723	Body;TSS1500;TSS1500;Body;TSS1500;Body		Demethylated	0.787645003000219	0.660918309500236	0.468159141068583	0.39882990837728	0.405874386216866	0.458684860129645	0.653695530759859
cg07628855	37	7	25100356					Demethylated	0.849639837411729	0.821296409016911	0.746589393286153	0.478335370453814	0.704762702816531	0.694977884003009	0.672247399963208
cg07688836	37	13	112882823					Demethylated	0.827734226305599	0.67079447678204	0.546652808520972	0.344769839197369	0.707084918716828	0.691370005170328	0.733805549886704
cg07695475	37	15	102358936	OR4F15	NM_001001674	1stExon		Demethylated	0.827847373026348	0.753169696636199	0.611219718362061	0.436298964694816	0.415676843287796	0.653963255003488	0.772810848047991
cg07804408	37	5	166524123					Demethylated	0.716380347109839	0.662794309678929	0.544299848912606	0.382535847070681	0.519361495033463	0.549904963455946	0.745490241661107
cg07820332	37	12	127101141					Demethylated	0.942182175881883	0.905822570134618	0.768814083695175	0.44494439192288	0.820005890095763	0.69348262067898	0.841742633126394
cg07857119	37	4	3643959				Island	Demethylated	0.940013600050352	0.859837511267518	0.814636284852627	0.433873196867439	0.934434267684695	0.879144449973939	0.910057961579926
cg07877987	37	10	133871444					Demethylated	0.821695180937493	0.773741318956191	0.687360651940271	0.386449631603971	0.442337524323652	0.711207412963017	0.633956211040229
cg07902387	37	1	238024484	LOC100130331	NR_027247	TSS1500		Demethylated	0.87275726104931	0.741020066157028	0.539811007108647	0.364639222255738	0.521075633448098	0.6406588699652	0.947800284950842
cg07919936	37	2	451875					Demethylated	0.884965851935495	0.829427001863047	0.670362523307669	0.30688150662349	0.716171515356685	0.760819700674623	0.873076137701367
cg07944396	37	16	7382514	A2BP1;A2BP1;A2BP1;A2BP1;A2BP1;A2BP1	NM_001142334;NM_145891;NM_145892;NM_001142333;NM_145893;NM_018723	Body;TSS1500;TSS1500;Body;TSS1500;Body		Demethylated	0.749338282876393	0.632477256628481	0.413698722746184	0.359962039599958	0.336552017290851	0.392840792202823	0.595606992818262
cg07974025	37	1	3150935	PRDM16;PRDM16	NM_022114;NM_199454	Body;Body	S_Shelf	Demethylated	0.707950533225889	0.602069650439609	0.510142670695219	0.393674769788017	0.34686021108141	0.654453477265999	0.559684916352411
cg08018572	37	16	1014592	LMF1	NM_022773	Body	N_Shore	Demethylated	0.680453354110009	0.870539750173603	0.736781020394838	0.759463570371476	0.723854278155754	0.49528125192521	0.517685865655162
cg08031024	37	2	121617597	GLI2	NM_005270	Body		Demethylated	0.681301373302065	0.711996672161185	0.552019782289406	0.431933095858487	0.549492907598393	0.776960329767402	0.779256177233135
cg08070476	37	7	16887412				N_Shelf	Demethylated	0.792660969907988	0.629684002290877	0.516661913747002	0.445465221458943	0.29700618505237	0.490819931485953	0.84586311427714
cg08080145	37	17	72666670	RAB37	NM_175738	TSS1500	N_Shore	Demethylated	0.81892350793621	0.846726672138213	0.702283892718562	0.462183254039812	0.752365045087014	0.745673921954535	0.625156397184082
cg08146256	37	14	21734410	HNRNPC;HNRNPC;HNRNPC;HNRNPC	NM_031314;NM_001077442;NM_001077443;NM_004500	5'UTR;5'UTR;5'UTR;5'UTR	N_Shelf	Demethylated	0.575880176030468	0.656515261967007	0.673585950789515	0.588305099063251	0.61981337003506	0.515431398638749	0.522961811743182
cg08160063	37	16	7704961	A2BP1;A2BP1;A2BP1;A2BP1;A2BP1;A2BP1	NM_001142334;NM_145893;NM_001142333;NM_018723;NM_145891;NM_145892	Body;Body;Body;Body;Body;Body	S_Shore	Demethylated	0.799768227798906	0.780004906983437	0.54615448307683	0.4337655232163	0.514264500244492	0.540643966639129	0.657746310136158
cg08198040	37	16	34429930				N_Shore	Demethylated	0.825305856947882	0.832060885543335	0.706319161303377	0.465192207948051	0.734795534366225	0.635680866614819	0.710130574216647
cg08228856	37	8	144069849	LOC100133669	NR_026913	Body		Demethylated	0.750023762863099	0.852904849350118	0.763029290954333	0.766705605685676	0.608495165081725	0.563742591907282	0.600679175967601
cg08281123	37	3	19791304					Demethylated	0.77764741577539	0.695538068945107	0.515876882732008	0.371173974728549	0.358272300085348	0.492402376453319	0.823943339111754
cg08319312	37	12	34500811				Island	Demethylated	0.770580167787106	0.764653757455414	0.631082371794245	0.443060450059342	0.680208018538691	0.546307572809683	0.681724072818049
cg08330217	37	20	57982969				S_Shelf	Demethylated	0.617909292018113	0.460917033807	0.348911189539074	0.216169137113041	0.178966504575183	0.514868637959157	0.873994988211983
cg08380379	37	2	201652352	AOX2P	NR_001557	Body		Demethylated	0.654668382728625	0.497227776636477	0.388766068601386	0.536220975126608	0.395753008591569	0.626020437600171	0.825766623812772
cg08403064	37	11	44068709	ACCSL	NM_001031854	TSS1500		Demethylated	0.700821180461683	0.694571977555704	0.591252521376151	0.50737154313658	0.487585759487197	0.838242968334348	0.758939686763493
cg08404739	37	16	48269424	ABCC11;ABCC11	NM_032583;NM_145186	TSS1500;TSS1500		Demethylated	0.754305931370391	0.602121488627683	0.529332138948534	0.479738915757302	0.310416390805316	0.489417094595713	0.924239601521131
cg08421351	37	15	93978246				S_Shelf	Demethylated	0.752401596674026	0.638884793582187	0.471478885902868	0.320142932302509	0.487326037982321	0.704825612246409	0.785237372256909
cg08478151	37	11	64270224					Demethylated	0.70696669179377	0.6469743381904	0.630179548294287	0.333673321527153	0.653558683661096	0.642141984654843	0.59476325288786
cg08513547	37	5	150323558	LOC134466	NR_026867	Body	N_Shelf	Demethylated	0.675607522712248	0.589757059106652	0.473040816701779	0.440171853698959	0.373593285390579	0.473332579835818	0.702988525519191
cg08525461	37	8	40958085					Demethylated	0.792133911706379	0.810967358726879	0.669854896578461	0.565538401351443	0.723536302862565	0.873876984100215	0.816319042767011
cg08579962	37	2	445224					Demethylated	0.809619988000917	0.731240579216967	0.591316364362931	0.407516212934224	0.619684393861146	0.827113526896307	0.863646748103676
cg08587313	37	8	130215373					Demethylated	0.71439688615563	0.754878023800308	0.640800418668787	0.567899790942233	0.612207705301271	0.484083360346235	0.843318065363651
cg08599824	37	7	67189164					Demethylated	0.757136106444817	0.651255795288051	0.483269298593604	0.410016571900077	0.544244007677463	0.588697527943941	0.712067139103003
cg08641973	37	1	240517881	FMN2	NM_020066	Body		Demethylated	0.769663154379109	0.63581229495546	0.508904689423391	0.404154894972896	0.417306309976622	0.508423965842553	0.697978700644669
cg08648317	37	11	59807830	PLAC1L;PLAC1L	NM_173801;NM_173801	1stExon;5'UTR		Demethylated	0.792893313289704	0.778303283055368	0.644366170196436	0.519726267035548	0.565206361630117	0.671193327950392	0.736900196638383
cg08657671	37	5	175608441					Demethylated	0.715404651673444	0.637785009809931	0.469663720967255	0.398418480687773	0.425669653305428	0.700798175541602	0.701396303665276
cg08696316	37	8	144236629					Demethylated	0.69759507653506	0.59746048710732	0.441131032575073	0.308601852641587	0.476338215931661	0.619501647083205	0.616641438115275
cg08697797	37	2	234668834	UGT1A10;UGT1A6;UGT1A8;UGT1A4;UGT1A3;UGT1A6;UGT1A9;UGT1A7;UGT1A1;UGT1A5	NM_019075;NM_205862;NM_019076;NM_007120;NM_019093;NM_001072;NM_021027;NM_019077;NM_000463;NM_019078	Body;Body;Body;Body;Body;Body;Body;Body;TSS200;Body		Demethylated	0.850892241995534	0.741745330019223	0.570811568091578	0.468503886241696	0.473974839900203	0.856316751497878	0.868033759374914
cg08701543	37	5	169928875	KCNIP1	NM_001034838	Body	N_Shelf	Demethylated	0.687365090066487	0.575170756121613	0.437959201875568	0.408805958155284	0.42124860230291	0.680295579132321	0.768401930101889
cg08702689	37	1	170662395	PRRX1;PRRX1	NM_022716;NM_006902	Body;Body		Demethylated	0.862171423425738	0.827391729319052	0.609033778309964	0.488296008876702	0.524841453747893	0.74607888363243	0.959754803959905
cg08746853	37	12	14924953	HIST4H4	NM_175054	TSS1500	S_Shore	Demethylated	0.642976399859042	0.801416211037653	0.827541993825671	0.762583274757932	0.732872796941032	0.731871618728708	0.453072489150574
cg08756614	37	16	5263828					Demethylated	0.761953958062445	0.602582843536921	0.473274587256641	0.412559889069583	0.44864532996043	0.590287358286841	0.631454594401545
cg08768048	37	8	109043162	RSPO2	NM_178565	Body		Demethylated	0.881321025360267	0.738395338468978	0.569728740730883	0.491109702657515	0.481646569894564	0.608168780827431	0.816731914973298
cg08772837	37	5	140344290	PCDHA7;PCDHAC2;PCDHA12;PCDHA6;PCDHA10;PCDHA4;PCDHA11;PCDHA8;PCDHA6;PCDHA1;PCDHA2;PCDHA1;PCDHA9;PCDHA13;PCDHA5;PCDHAC1;PCDHA3;PCDHA10	NM_018910;NM_018899;NM_018903;NM_018909;NM_018901;NM_018907;NM_018902;NM_018911;NM_031849;NM_031411;NM_018905;NM_018900;NM_031857;NM_018904;NM_018908;NM_018898;NM_018906;NM_031860	Body;TSS1500;Body;Body;Body;Body;Body;Body;Body;Body;Body;Body;Body;Body;Body;Body;Body;Body	N_Shore	Demethylated	0.81163860366523	0.794216137183961	0.655058800575549	0.479098576116805	0.736272391653452	0.84022296137148	0.864126563878551
cg08775382	37	8	143719313					Demethylated	0.74899301932363	0.552304132057024	0.497021113934475	0.393582328614533	0.501454504290648	0.777254171570356	0.679649237259865
cg08786003	37	1	157670710	FCRL3	NM_052939	TSS200		Demethylated	0.693090368614308	0.752384698675525	0.50251461975564	0.375251957123276	0.338678388005379	0.751800609667711	0.694276739378024
cg08795149	37	7	49167921					Demethylated	0.739819571624043	0.654460653250737	0.49596700774664	0.43774662313923	0.496576307841435	0.493007593849694	0.645621762229589
cg08822417	37	10	1669312	ADARB2	NM_018702	Body		Demethylated	0.876552382408535	0.833569751403469	0.774259543697869	0.544014957278804	0.756799679114149	0.771924398646158	0.604780502347701
cg08822897	37	11	64258103					Demethylated	0.68056116283052	0.768542099596843	0.742889461135829	0.473545600800125	0.698277795649986	0.432996560675779	0.445743389853449
cg08843859	37	1	184566345	C1orf21	NM_030806	Body		Demethylated	0.788833866979056	0.56319380172614	0.445816860739194	0.400201686000621	0.422566882944345	0.674449910193951	0.945747615557544
cg08856842	37	13	112624688				N_Shelf	Demethylated	0.853359545030504	0.793693966934941	0.602510204065823	0.406788241874291	0.603157499669993	0.525346997358998	0.691985375867674
cg08867933	37	15	89150842	MIR1179	NR_031590	TSS1500	S_Shore	Demethylated	0.73332075144137	0.681289850965928	0.570200905803329	0.394323724860128	0.388248825392383	0.546396049726536	0.636308108967464
cg08878567	37	16	13716635					Demethylated	0.744664649376128	0.696953980505797	0.549319206639066	0.426089475215492	0.375695734963632	0.672744264045892	0.590981155096616
cg08944086	37	10	1229080	ADARB2	NM_018702	3'UTR	N_Shore	Demethylated	0.848065965279387	0.830417165609894	0.787932528007089	0.534576695449362	0.799350415231548	0.717157906973726	0.749918362448496
cg08992360	37	8	1440917				Island	Demethylated	0.894050186815282	0.812766751975079	0.645916182807685	0.386787035896841	0.716228200752834	0.574677629316541	0.825058998872065
cg09017139	37	10	6665001					Demethylated	0.78036383638297	0.733733685589058	0.514638329503236	0.392164387394041	0.336830004711434	0.58200004425182	0.712402706186542
cg09026038	37	8	139915748	COL22A1	NM_152888	5'UTR		Demethylated	0.813089959021107	0.696006584751902	0.503401627565906	0.443631095942953	0.330870999626148	0.709493543768687	0.743439271897919
cg09032137	37	11	19362896				N_Shelf	Demethylated	0.726919858097549	0.616995842238533	0.474699427590389	0.468757048800927	0.449645654509141	0.554170100357819	0.694945084282701
cg09055992	37	8	1626697	DLGAP2	NM_004745	Body		Demethylated	0.860363916325413	0.743825187939015	0.621063531320751	0.42876132612343	0.662244151500982	0.652549092476697	0.749876333878418
cg09062961	37	2	1204735	SNTG2	NM_018968	Body		Demethylated	0.784147522986835	0.68674196047942	0.534121974082419	0.427512098557021	0.387603434530802	0.594176456375576	0.733566361394086
cg09069203	37	1	214251836					Demethylated	0.825860404815881	0.78978212731973	0.703094494259988	0.492174807850327	0.750574488516234	0.749132728092243	0.763010998097086
cg09081266	37	6	29365287	OR12D2	NM_013936	1stExon		Demethylated	0.698141551738814	0.592475599056235	0.441433992124085	0.39256117516978	0.317255511174838	0.472372051956001	0.734215186970951
cg09105683	37	5	178799709				N_Shore	Demethylated	0.734623465802685	0.531600427886105	0.470629032022692	0.409636930259351	0.309489393535841	0.699042056635269	0.767524636587722
cg09142848	37	8	850121				Island	Demethylated	0.865145976955501	0.827841511614844	0.714734712423718	0.421354235113643	0.812800881622673	0.760754899942361	0.778356827351127
cg09149672	37	1	158261151	CD1C	NM_001765	Body		Demethylated	0.838536295121198	0.686383350317037	0.529058351095787	0.421484728700316	0.390495820744729	0.604242023587105	0.750604541663352
cg09169764	37	7	124904981					Demethylated	0.710007179314866	0.63774424484261	0.519663236269896	0.497081005758784	0.392846917103646	0.604141961361293	0.763612526224924
cg09181015	37	5	158104558					Demethylated	0.766224712044883	0.760659401301985	0.651401462446319	0.56541000794461	0.657618107630819	0.717497227381086	0.73325391181529
cg09246203	37	3	114018592	TIGIT	NM_173799	Body		Demethylated	0.650672532092814	0.700788164927051	0.585588161856065	0.428055559610331	0.534536536580461	0.533124539996666	0.646026926725351
cg09291131	37	14	101521809	MIR453;MIR485	NR_029969;NR_030160	TSS1500;Body		Demethylated	0.932490898265502	0.85035647271404	0.815543425895279	0.539311869127554	0.704106751708607	0.844894227027849	0.678938441921325
cg09302922	37	2	430886				S_Shelf	Demethylated	0.642376509501366	0.709122247388323	0.570312874916763	0.314449740934067	0.551899848976406	0.652346367083705	0.705040575389338
cg09331651	37	16	87100066					Demethylated	0.877677360300988	0.777363494857539	0.527138925287239	0.389839310086971	0.551371201457661	0.776037088936741	0.964833710911615
cg09334915	37	1	239450936					Demethylated	0.755004790084892	0.565860834014504	0.456019907614818	0.366977508669484	0.326170946381016	0.628459663646889	0.902550879474629
cg09342417	37	10	17715813	STAM	NM_003473	Body		Demethylated	0.703145873169812	0.586911383365496	0.465359178056773	0.425936942340079	0.404749374810959	0.567697713387821	0.881157101869774
cg09409457	37	7	157954722	PTPRN2;PTPRN2;PTPRN2	NM_002847;NM_130842;NM_130843	Body;Body;Body	N_Shelf	Demethylated	0.731572158654524	0.736116949812093	0.562824523883862	0.50379528077356	0.476524760626593	0.532349218128508	0.480337739094092
cg09417355	37	1	152814273	LCE6A	NM_001128600	TSS1500		Demethylated	0.832023170103269	0.795993919409783	0.708222186657802	0.593741707734645	0.701728304115513	0.800795220633047	0.665996073875488
cg09434534	37	3	118865026	C3orf30;IGSF11;C3orf30	NM_152539;NM_152538;NM_152539	1stExon;TSS200;5'UTR		Demethylated	0.883983893067582	0.883116472574742	0.855073069030318	0.749505010669928	0.910464715981193	0.946127888810026	0.683338742787414
cg09448880	37	1	153283841	PGLYRP3	NM_052891	TSS1500		Demethylated	0.874902405196659	0.659514269544324	0.464443128783531	0.45083621485458	0.41538076444661	0.841344778041261	0.843628681407284
cg09453312	37	5	156608118	ITK	NM_005546	1stExon		Demethylated	0.709664856560516	0.779007827038799	0.629315833238392	0.482722497045401	0.737639596166335	0.600478829179435	0.73112759119968
cg09459758	37	10	113683673					Demethylated	0.844755474882835	0.763516111027213	0.652970619558568	0.484717721746071	0.585748477660604	0.671326843423241	0.759132118083635
cg09461420	37	7	155996361					Demethylated	0.804078899362109	0.773275851796356	0.580196712018138	0.32133078862371	0.641407281338413	0.578547097624841	0.715544952029467
cg09467433	37	3	171283606					Demethylated	0.722108689939308	0.593210607777855	0.451525805483987	0.472523218782289	0.414597862853615	0.468557425801638	0.86416872730418
cg09508476	37	7	55073797				S_Shore	Demethylated	0.748861200188064	0.71188805449164	0.545573129593913	0.439010392838832	0.556294105855849	0.635543234657808	0.767284544095447
cg09522962	37	19	54185441	MIR520F	NR_030186	Body		Demethylated	0.865129378103993	0.741135146113679	0.590132142664454	0.481930817454531	0.553843738680095	0.769068207579567	0.933097932856967
cg09540629	37	10	134981759	KNDC1	NM_152643	Body	S_Shore	Demethylated	0.880399948602733	0.873045204241112	0.709337577382596	0.397253199855324	0.711456932491659	0.797366169576439	0.69279069298567
cg09634202	37	10	15387710	FAM171A1	NM_001010924	Body		Demethylated	0.772673646341823	0.664579900624641	0.487809033900152	0.418531777035942	0.369485803451825	0.609175435985031	0.845203474715603
cg09641248	37	15	93704534					Demethylated	0.81313760842551	0.658289135560801	0.531720782223106	0.342093357614365	0.456626650398188	0.733680116984188	0.890733741199191
cg09667650	37	11	56956373	LRRC55	NM_001005210	3'UTR		Demethylated	0.819182235164262	0.708156888433286	0.598879488212283	0.450897052758954	0.400134580940124	0.73976691762561	0.785932552148333
cg09696486	37	16	7270014	A2BP1;A2BP1;A2BP1	NM_001142334;NM_001142333;NM_018723	Body;Body;Body		Demethylated	0.772052880413484	0.698154865954011	0.537409066779351	0.430431797937139	0.449546531617179	0.495865665424888	0.651642643300443
cg09705784	37	17	76565232	DNAH17	NM_173628	Body		Demethylated	0.834558525428764	0.792934314979781	0.691478623810934	0.443534554018016	0.651468194863689	0.834256551750737	0.68769483137227
cg09732255	37	2	2190278	MYT1L	NM_015025	5'UTR	S_Shore	Demethylated	0.722348770534189	0.696229422329718	0.509106710314567	0.388900720396127	0.502553697138141	0.55422701629858	0.621353679903854
cg09739536	37	5	178339445	ZFP2	NM_030613	5'UTR		Demethylated	0.814593796817113	0.892375344202747	0.840980494731979	0.516254790701079	0.675310392788484	0.646640359899869	0.781836580994901
cg09755589	37	1	166459325					Demethylated	0.636293306184941	0.815436990589639	0.807964021902904	0.535558759497215	0.754310763733915	0.661011484375326	0.610507772843605
cg09790780	37	16	7482013	A2BP1;A2BP1;A2BP1;A2BP1;A2BP1;A2BP1	NM_001142334;NM_145893;NM_001142333;NM_018723;NM_145891;NM_145892	Body;Body;Body;Body;Body;Body		Demethylated	0.709633700022377	0.649886606667333	0.41338041056793	0.374887507258547	0.438855678325288	0.453597135999985	0.53864747974302
cg09795127	37	1	238417847					Demethylated	0.778804573638161	0.541370279104065	0.438566327487654	0.397707029397717	0.330146630455077	0.485941388431657	0.947408132034231
cg09810961	37	10	1850372					Demethylated	0.903333010190333	0.882427651195777	0.731883480783102	0.474282615845877	0.814718434158663	0.703998753041661	0.730049486633654
cg09837314	37	17	67815656					Demethylated	0.686904981750132	0.601891892792052	0.45528038974955	0.366912261448875	0.43947912521271	0.549819921786745	0.694370062189317
cg09847584	37	12	131002386	RIMBP2;RIMBP2	NM_015347;NM_015347	5'UTR;1stExon		Demethylated	0.788687963546547	0.659855269328748	0.540879464712574	0.460704599389596	0.404963637081325	0.47912175561605	0.702270224276119
cg09931909	37	6	74160206	C6orf150	NM_138441	Body	N_Shore	Demethylated	0.663411739262711	0.802323390294156	0.828096220112885	0.661447400587534	0.730487164506637	0.729408397910477	0.411994126660325
cg09942424	37	17	74913419	MGAT5B;MGAT5B	NM_144677;NM_198955	Body;Body		Demethylated	0.765671207303753	0.673769376032331	0.553545656971901	0.373145410807493	0.439090108808079	0.819945428203039	0.707816968853144
cg09968709	37	20	29845320	DEFB115	NM_001037730	TSS200		Demethylated	0.771436491701678	0.659875581043377	0.562346377852347	0.365440532586613	0.531960714094032	0.467876736374227	0.669811507629247
cg10008137	37	6	28481921	GPX6	NM_182701	Body		Demethylated	0.732594374500055	0.568256281337151	0.444651912756275	0.343817445687978	0.343623667810344	0.595233276964725	0.717882649210378
cg10081621	37	15	94808566					Demethylated	0.771636329407738	0.594616271694367	0.467730873777138	0.417406960251475	0.481708830038068	0.539396893979403	0.90533076051039
cg10210510	37	1	40771135	COL9A2	NM_001852	Body	S_Shore	Demethylated	0.762157511072387	0.61251651990495	0.466250236833745	0.484482296311539	0.452322935763813	0.466997112961829	0.75836223981605
cg10233463	37	17	56246650	OR4D2	NM_001004707	TSS1500		Demethylated	0.744889497499744	0.588848392960412	0.505124071460092	0.389568437196644	0.30574421870852	0.557889071463766	0.628603756675937
cg10281996	37	11	69290977					Demethylated	0.889726366242042	0.896903271785892	0.876954583972754	0.739738996720646	0.978787852582029	0.914696109771925	0.867762823542449
cg10286056	37	10	12940470	CCDC3	NM_031455	Body		Demethylated	0.92385113996197	0.878098631382894	0.816427794305637	0.42400014620164	0.940985245872756	0.971950813368414	0.883415205717233
cg10328538	37	10	9445611				N_Shelf	Demethylated	0.755562240740213	0.723398771770463	0.56924047183505	0.402006290114287	0.509800825400534	0.584912204118053	0.663509003276218
cg10370591	37	2	1417431	TPO;TPO;TPO;TPO	NM_000547;NM_175721;NM_175719;NM_175722	5'UTR;TSS1500;5'UTR;TSS1500		Demethylated	0.874550088459908	0.779102718242332	0.628720674316989	0.371383174294913	0.639592197123659	0.687549404633399	0.79563038694293
cg10379687	37	20	44175957	SPINLW1;SPINLW1	NM_020398;NM_181502	1stExon;TSS1500		Demethylated	0.793189766918026	0.842136303923516	0.773831560553804	0.609250374298149	0.692625060714529	0.796163560390023	0.759244809614506
cg10435838	37	5	5034303	LOC340094	NR_026994	TSS200		Demethylated	0.723748333291268	0.633631633579024	0.528770925567582	0.352510369101445	0.443952396284773	0.562236320993054	0.774903510420812
cg10500702	37	1	152299041	FLG	NM_002016	TSS1500		Demethylated	0.765748354575818	0.634680692585684	0.474227476896474	0.378816828110494	0.458348011389053	0.71250367969023	0.623435437063453
cg10502354	37	7	157402529	PTPRN2;PTPRN2;PTPRN2	NM_002847;NM_130842;NM_130843	Body;Body;Body	N_Shelf	Demethylated	0.841362092603489	0.832873868667473	0.593802200425401	0.435270548460865	0.581703309724296	0.636284544585362	0.652058785187285
cg10643236	37	6	29274727	OR14J1	NM_030946	1stExon		Demethylated	0.756293731639245	0.628774248148957	0.495345463515112	0.417773235997703	0.460662804758572	0.561594218214528	0.74253776199305
cg10649130	37	11	9682641				N_Shelf	Demethylated	0.593596609455585	0.478442555410724	0.405204362338991	0.381242709614467	0.327463694326787	0.394959187203243	0.665927720035423
cg10671757	37	2	180722610	ZNF385B	NM_152520	5'UTR	N_Shelf	Demethylated	0.711459342135884	0.763083943141966	0.65733230507357	0.623547639450572	0.623680266107939	0.813569804844075	0.665395042756809
cg10687219	37	11	68174286	LRP5	NM_002335	Body		Demethylated	0.731398836133278	0.533270650377317	0.509406217338212	0.558570851048285	0.49204777721987	0.506426704142767	0.914722191933992
cg10719363	37	7	157314735				N_Shelf	Demethylated	0.740138321033664	0.629280772496474	0.491991722882324	0.369744458475019	0.553606946436984	0.568802474511079	0.602858482776329
cg10753636	37	19	54193013	MIR520A	NR_030189	TSS1500		Demethylated	0.787020977122098	0.612016920588186	0.54791033817644	0.367163419498066	0.571855235692608	0.669905687303242	0.757710370230375
cg10754395	37	7	158109694	PTPRN2;PTPRN2;PTPRN2	NM_002847;NM_130842;NM_130843	Body;Body;Body	N_Shore	Demethylated	0.747403506027251	0.730316560709816	0.545398726897737	0.323790794011843	0.432135058019946	0.517789564814138	0.493485333553316
cg10754505	37	20	60303881	CDH4	NM_001794	Body		Demethylated	0.830684323820957	0.727744574897243	0.5083484269035	0.327643435325544	0.439524486735802	0.470650783290181	0.704398031166284
cg10768063	37	15	29213736	APBA2;APBA2	NM_001130414;NM_005503	TSS200;TSS200		Demethylated	0.705806275762846	0.618059223562577	0.521217826035564	0.412296268238294	0.398873636621333	0.795115421021484	0.80364905561801
cg10779196	37	17	77375842	HRNBP3	NM_001082575	5'UTR		Demethylated	0.805383568697342	0.796597723395265	0.603259894177016	0.377443981199354	0.494541837833499	0.68641420654709	0.732390985523031
cg10784511	37	3	148426295	AGTR1;AGTR1;AGTR1;AGTR1	NM_004835;NM_031850;NM_009585;NM_000685	5'UTR;5'UTR;5'UTR;5'UTR		Demethylated	0.722268467494319	0.870910414580857	0.866729962028991	0.800536742517075	0.85350944964459	0.789493416630966	0.654261392027908
cg10796634	37	X	49460605	PAGE1	NM_003785	TSS200		Demethylated	0.79111992923848	0.732388857672558	0.652602920800134	0.467648241690285	0.674867753985282	0.605326843487192	0.721321945998937
cg10808936	37	1	159173216	DARC	NM_002036	TSS1500		Demethylated	0.792829470904025	0.661051649118001	0.472852527412208	0.41415321198071	0.385767408064801	0.529553776781726	0.696142641502853
cg10820904	37	17	64412745	PRKCA	NM_002737	Body		Demethylated	0.910013482015901	0.836372696371198	0.67738781836108	0.361138826378742	0.601363628792596	0.793156928825925	0.973913343743628
cg10835986	37	7	43577361	HECW1	NM_015052	Body		Demethylated	0.647962668427603	0.497545066832611	0.459317287351648	0.389847919677001	0.315484243749312	0.631189792823625	0.719369828975463
cg10842339	37	1	240071807	CHRM3	NM_000740	Body		Demethylated	0.954740854581651	0.87343884294931	0.733109222496896	0.417117583040585	0.846115653165541	0.774910725664686	0.982148067734771
cg10909506	37	17	38081995	ORMDL3	NM_139280	5'UTR	N_Shore	Demethylated	0.635115397311471	0.718232964258999	0.622378757650104	0.597390695141141	0.526109702096731	0.414968129932983	0.970300142552644
cg10943629	37	5	3286208					Demethylated	0.791551610491567	0.70742068485632	0.568144811254988	0.370400585781202	0.517275886052422	0.517255689887176	0.799119839212995
cg10975391	37	1	201632478	NAV1	NM_020443	Body		Demethylated	0.63588592172047	0.510378053051146	0.447240899572439	0.390249239059252	0.378291546072149	0.5327681818781	0.785679931772334
cg10999347	37	2	2605463					Demethylated	0.761744142284526	0.686771651231832	0.487930957065331	0.385722981972357	0.46382316138148	0.552459976940579	0.666170118852512
cg11026400	37	7	157427597	PTPRN2;PTPRN2;PTPRN2	NM_002847;NM_130842;NM_130843	Body;Body;Body		Demethylated	0.802495647430251	0.780220284618666	0.59290520554053	0.439219340743526	0.521532513241651	0.618444852866503	0.60601547565676
cg11055858	37	7	157876450	PTPRN2;PTPRN2;PTPRN2	NM_002847;NM_130842;NM_130843	Body;Body;Body		Demethylated	0.86484959636942	0.859610248588062	0.755946614830902	0.517587165006657	0.81233018485996	0.675784028261687	0.675127821907377
cg11081307	37	20	57770619	ZNF831	NM_178457	Body	S_Shelf	Demethylated	0.672303584124586	0.57254597668337	0.41315351863063	0.269600055746026	0.243562754808332	0.465223120595367	0.714322120663096
cg11086547	37	10	11317872	CUGBP2;CUGBP2;CUGBP2;CUGBP2	NM_001025076;NM_006561;NM_001025077;NM_001083591	Body;Body;Body;Body		Demethylated	0.798443669778593	0.741691466469082	0.529009096079715	0.447783444367372	0.522941246201487	0.465597836199493	0.670620723863848
cg11100126	37	15	32404303	CHRNA7	NM_000746	Body		Demethylated	0.744166207179038	0.587673471809463	0.437596648610995	0.359356724471895	0.428810757622805	0.538436236262082	0.820263970536071
cg11100640	37	15	23810861	MKRN3;MKRN3	NM_005664;NM_005664	5'UTR;1stExon		Demethylated	0.899826158532732	0.921898865370212	0.800131541748981	0.512342843850149	0.850449639317925	0.693592073883162	0.612285525357569
cg11118697	37	13	112856684					Demethylated	0.779281731748902	0.685372665015765	0.540988508954831	0.418147142644017	0.780173409216538	0.617626172253867	0.657652636225154
cg11157172	37	1	3210417	PRDM16;PRDM16	NM_022114;NM_199454	Body;Body		Demethylated	0.776479106739717	0.552274350252986	0.433264311192868	0.365725774754512	0.320820611434319	0.605896256303579	0.56117865306022
cg11211197	37	12	127980652					Demethylated	0.709840965399587	0.608114436010727	0.439234333096861	0.335793344157605	0.371871128028629	0.434821796954571	0.583803361511078
cg11294364	37	19	56367316	NLRP4	NM_134444	Body	N_Shelf	Demethylated	0.813557605804111	0.710869990711622	0.584646967936873	0.379359342315041	0.66759546689215	0.601698141521928	0.783743266756811
cg11310527	37	4	187078771	FAM149A;FAM149A	NM_015398;NM_001006655	Body;Body		Demethylated	0.907417632986097	0.868369169052622	0.844324846903567	0.541748232378733	0.757556513994437	0.797935550104131	0.913824619662552
cg11310812	37	17	68128775	KCNJ16;KCNJ16;KCNJ16	NM_170742;NM_170741;NM_018658	Body;Body;Body		Demethylated	0.843608154611938	0.772189677280957	0.562942233408407	0.367921215490911	0.536729055451159	0.60425214407663	0.942302094508456
cg11354603	37	5	4230769					Demethylated	0.845030321141557	0.835867791916698	0.728829100981777	0.617317148532631	0.822167521271152	0.627392119997433	0.800305666568265
cg11388802	37	1	181577847	CACNA1E	NM_000721	Body		Demethylated	0.740967920384092	0.642621484429271	0.444802273784348	0.393013836955467	0.280204579938267	0.521396776078127	0.708298823807322
cg11392848	37	8	49987774	C8orf22	NM_001007176	Body		Demethylated	0.722958057395907	0.642230487392481	0.543785071852009	0.430116633297515	0.438317166444368	0.511358790349625	0.663722400942751
cg11411564	37	5	160049388	ATP10B	NM_025153	Body		Demethylated	0.655928578178326	0.556984779778601	0.435703650142204	0.362081048299395	0.29813193719264	0.573381504863825	0.72583776896462
cg11474135	37	4	113933301	ANK2	NM_001127493	Body		Demethylated	0.697370267487951	0.790312280234509	0.631213714264923	0.618593213734823	0.69188304344834	0.678460784824902	0.752320843916483
cg11504078	37	1	240761363	GREM2	NM_022469	5'UTR		Demethylated	0.853820691967603	0.790985183308789	0.619205817471744	0.502978447275062	0.660509769160148	0.578493685765796	0.780052625083732
cg11595635	37	5	2634163					Demethylated	0.858191104896954	0.72333635460125	0.647654774845538	0.681626503809873	0.606499411595272	0.851506272288604	0.814621100369664
cg11604519	37	7	157622032	PTPRN2;PTPRN2;PTPRN2	NM_002847;NM_130842;NM_130843	Body;Body;Body	S_Shelf	Demethylated	0.788103980514617	0.800943492371341	0.587280453956452	0.349204818330597	0.590884957806132	0.55886975045915	0.600987188957066
cg11612852	37	4	21699745	KCNIP4;KCNIP4	NM_147182;NM_001035003	5'UTR;TSS1500		Demethylated	0.730158400142961	0.69156667612317	0.548527686166912	0.424296124006101	0.579047783838393	0.602604167400422	0.604201349138405
cg11638921	37	12	130184740	TMEM132D	NM_133448	Body	Island	Demethylated	0.795113093968641	0.743983617119269	0.599756556238284	0.354164514700477	0.603810926398289	0.536808330002885	0.70135179436823
cg11654011	37	19	43099795	CEACAM8	NM_001816	TSS1500		Demethylated	0.773654918928934	0.792116484206021	0.675425524623092	0.503330374063798	0.681341944680663	0.771159568642482	0.685818720442599
cg11682605	37	7	77851190	MAGI2	NM_012301	Body		Demethylated	0.729623364697265	0.7224944605053	0.546009643919776	0.444347155262671	0.56632367764425	0.536766831060004	0.611665263510005
cg11719576	37	1	158153771	CD1D	NM_001766	Body	S_Shelf	Demethylated	0.890050706517307	0.798738500705543	0.547874613612045	0.389352759046149	0.479056949493415	0.880863900572667	0.814415509116306
cg11733245	37	10	6104312	IL2RA;IL2RA	NM_000417;NM_000417	1stExon;5'UTR		Demethylated	0.687846893110093	0.850720262653521	0.854710195147102	0.595137855956481	0.928790888750706	0.839325696967903	0.621489006508353
cg11734845	37	8	1553864	DLGAP2	NM_004745	Body		Demethylated	0.848070195867926	0.704060791715465	0.571119151276361	0.42800075651141	0.471751258570698	0.60615639600155	0.623984861110512
cg11738604	37	10	7573562					Demethylated	0.851557247011246	0.832723003593734	0.732272761922695	0.435449665995853	0.816905835554773	0.704794236892504	0.706485214782519
cg11767442	37	21	45584432				Island	Demethylated	0.841009261391112	0.751907674669436	0.6229262294125	0.516486296385381	0.594506603970802	0.898117123159531	0.997566889497949
cg11803101	37	12	130958790	RIMBP2	NM_015347	Body		Demethylated	0.872068214604577	0.863833426651757	0.666812731318882	0.433078361887424	0.681673337245159	0.583642459738821	0.82507154880325
cg11832309	37	5	180044026	FLT4;FLT4	NM_002020;NM_182925	Body;Body	N_Shore	Demethylated	0.854404724035026	0.851790990875447	0.669675543266498	0.475993320551153	0.73257774154419	0.851803993292463	0.853120778105501
cg11856334	37	2	81422363				Island	Demethylated	0.904221204951772	0.833152406758813	0.648967279562748	0.49350534870121	0.670646730952784	0.67292404805715	0.861826567341556
cg11939496	37	1	160833560	CD244;CD244;CD244	NM_001166663;NM_016382;NM_001166664	TSS1500;TSS1500;TSS1500		Demethylated	0.829109873768964	0.738163775433209	0.555706858516718	0.522254825190792	0.426910095655774	0.777755450482134	0.845685542632465
cg11944110	37	12	117581067					Demethylated	0.70174809709239	0.529760360646643	0.480089965773329	0.458002008587595	0.368754072750124	0.444220896203095	0.706498408376082
cg11990559	37	2	240727278					Demethylated	0.803993440219216	0.612297312747634	0.571570005721732	0.463465131323622	0.500461300761222	0.869160672932397	0.692435702235502
cg12081253	37	17	71431773	SDK2	NM_001144952	Body	Island	Demethylated	0.911861199596915	0.854317259565183	0.844336619629772	0.549023865874806	0.889197994898366	0.940548899090688	0.909231399110389
cg12090430	37	10	1769480	ADARB2	NM_018702	Body		Demethylated	0.730205251821184	0.623704661008869	0.583169988882488	0.471099793016453	0.402334250892942	0.437990494859188	0.740035628436257
cg12163365	37	8	140465582					Demethylated	0.782248105059942	0.638586884781544	0.473645930007567	0.443946489783485	0.343877029682893	0.550831693318398	0.614473809741127
cg12171660	37	8	1140517				S_Shore	Demethylated	0.809374060520078	0.793140686362191	0.683211458803653	0.468370566396564	0.702945446715632	0.635561788302624	0.710437998493409
cg12181372	37	20	58508123	SYCP2	NM_014258	TSS1500	Island	Demethylated	0.820219702815477	0.877866251435474	0.806507043945087	0.695990489770609	0.689045621686001	0.67012292932214	0.720136201022297
cg12194594	37	13	113426250	ATP11A;ATP11A	NM_015205;NM_032189	Body;Body	S_Shore	Demethylated	0.736406440504381	0.56930896848158	0.459853099717198	0.428306295266171	0.334451870486657	0.601075537724682	0.848740557674028
cg12198934	37	17	64378035	PRKCA	NM_002737	Body		Demethylated	0.754373660705037	0.763977026930849	0.56326051309243	0.344384131860242	0.477345085008113	0.727371029483673	0.864387758771735
cg12204395	37	17	68171750	KCNJ2	NM_000891	Body		Demethylated	0.769655122425869	0.761258098887661	0.479689758570196	0.309723525806148	0.591491435101829	0.551086776571987	0.922333370764967
cg12280664	37	10	11317787	CUGBP2;CUGBP2;CUGBP2;CUGBP2	NM_001025076;NM_006561;NM_001025077;NM_001083591	Body;Body;Body;Body		Demethylated	0.916122531346919	0.894807217863591	0.790106056927637	0.4021405258645	0.832690624836614	0.650122450936893	0.727690847074389
cg12305265	37	6	162065571	PARK2;PARK2;PARK2	NM_004562;NM_013987;NM_013988	Body;Body;Body	N_Shore	Demethylated	0.576279304238282	0.586141925294402	0.429689764900315	0.297042205562982	0.265318403140915	0.446180757175318	0.590447853791298
cg12332524	37	11	45733155					Demethylated	0.630143806789015	0.558220039786607	0.504955518421543	0.39955437857439	0.278026353257353	0.574955020623216	0.529026256902212
cg12359511	37	18	7717669	PTPRM;PTPRM	NM_002845;NM_001105244	Body;Body		Demethylated	0.708933138628264	0.745671238708458	0.68608263075613	0.481443229153653	0.435808113380363	0.545938258004509	0.622623273530015
cg12360935	37	5	169757754	LOC257358	NR_026945	TSS1500		Demethylated	0.6415305132635	0.711339287629618	0.644165538335978	0.463707515332735	0.694992438809913	0.822927155926648	0.725720889967405
cg12415237	37	5	3002548					Demethylated	0.80926080240838	0.807965445990255	0.680985338383681	0.439269745558558	0.613596734300037	0.642902641160528	0.762768529929768
cg12441957	37	10	130316284					Demethylated	0.800826975961004	0.715531748423092	0.537724812501914	0.372977872879017	0.571552731213683	0.529793749756013	0.712458350350186
cg12442125	37	8	790456				Island	Demethylated	0.92040668875762	0.819336952068971	0.702212561136376	0.350958750932239	0.78461055427614	0.800004363124671	0.912342839477087
cg12446613	37	5	159072916					Demethylated	0.711877201555276	0.722223775740179	0.514638349187684	0.468964178189339	0.547627520097139	0.68776775160332	0.652912658030407
cg12461487	37	1	240929621					Demethylated	0.723936811038768	0.584321017491783	0.436854916662003	0.432633217463998	0.561870873441242	0.515201249986639	0.724197981853638
cg12462916	37	1	220132315					Demethylated	0.82567549803903	0.936967057130863	0.79429485472817	0.750452199994931	0.56514422723479	0.390306215799175	0.750312418929458
cg12582728	37	17	36162433					Demethylated	0.753390309658249	0.705483498676087	0.63350994827159	0.48367806310288	0.629574990053574	0.79928591051516	0.621786291789841
cg12584111	37	7	141943158	MOXD2	NR_024346	Body		Demethylated	0.821447998377511	0.758579977592632	0.595452306753487	0.443934841795745	0.50221922417804	0.602644479981111	0.823411947166231
cg12598937	37	10	10987228	LOC254312;LOC254312;LOC254312	NR_024410;NR_024411;NR_015413	Body;Body;Body		Demethylated	0.696255806460371	0.601684614258313	0.445780415821794	0.366467482305852	0.299325492767022	0.430435731485833	0.717285501385623
cg12604036	37	15	25425436	SNORD115-6	NR_003298	TSS1500		Demethylated	0.873732067059125	0.849021513106262	0.684443126470625	0.50781822941644	0.660860949701813	0.656180341747266	0.806361404041078
cg12636835	37	22	26776311	SEZ6L	NM_021115	3'UTR		Demethylated	0.656818343497634	0.733639926632142	0.671612593418858	0.549610886324351	0.573081860094436	0.689131016672225	0.456923500258011
cg12658930	37	1	69552291					Demethylated	0.750961863223219	0.708214201177636	0.639335507311152	0.643062149737991	0.548587520062197	0.561045427358266	0.712808312690294
cg12689806	37	1	248042285	TRIM58	NM_015431	3'UTR		Demethylated	0.792337351645171	0.871191463046306	0.823907990935352	0.582078265974145	0.78079260876858	0.603726354405538	0.675100768165823
cg12779445	37	7	157367462	MIR153-2;PTPRN2;PTPRN2;PTPRN2	NR_029689;NM_002847;NM_130842;NM_130843	TSS1500;Body;Body;Body	N_Shore	Demethylated	0.865579901802711	0.826309886559599	0.618711527009061	0.39696879184749	0.654849728840232	0.606062158973218	0.773035606457739
cg12802876	37	8	72751354				N_Shelf	Demethylated	0.642424525816265	0.692391343007408	0.531515182494051	0.482310342726152	0.56656415580923	0.507616869620799	0.595155636568901
cg12808290	37	12	127206290					Demethylated	0.766931592707839	0.664424161164393	0.482381293793456	0.47230386314512	0.451918291905948	0.501922760790673	0.687982963605066
cg12816706	37	10	132208337					Demethylated	0.712753047976388	0.644499092973691	0.488963570808663	0.425981218513095	0.483383607025792	0.442335520716306	0.617473939466647
cg12846583	37	3	75679454	MIR1324	NR_031714	TSS1500		Demethylated	0.658896537181737	0.682402054119192	0.541191541497309	0.443359805753455	0.42458816177116	0.722902747245154	0.709817647415421
cg12901574	37	12	130931970	RIMBP2	NM_015347	Body	N_Shelf	Demethylated	0.742679727464322	0.623548842862141	0.487785183689004	0.327064578159498	0.414659238856018	0.406263811082937	0.623867713965936
cg12903574	37	15	37326903	MEIS2;MEIS2;MEIS2;MEIS2;MEIS2;MEIS2;MEIS2	NM_172316;NM_170674;NM_170675;NM_172315;NM_002399;NM_170677;NM_170676	Body;Body;Body;Body;Body;Body;Body		Demethylated	0.874359357974215	0.783536072234967	0.647009255160386	0.521391612395041	0.7008178217255	0.803429207941137	0.879692885859971
cg12950753	37	20	60457149	CDH4	NM_001794	Body	S_Shore	Demethylated	0.753286777630522	0.690478273350638	0.566472136643823	0.417191291294596	0.579377975740668	0.598811783837647	0.690631000977825
cg12967164	37	7	1753637	ELFN1	NM_001128636	5'UTR	Island	Demethylated	0.658727878280756	0.506667708829561	0.427988260318314	0.378358163555357	0.271055298453071	0.42862796744743	0.634610739320248
cg12986110	37	19	48551504	PLA2G4C;PLA2G4C;PLA2G4C	NM_003706;NM_001159323;NM_001159322	3'UTR;3'UTR;3'UTR		Demethylated	0.778757121541201	0.840000038378562	0.795749535871309	0.451844070172712	0.912319036489432	0.785767325728248	0.640544920918928
cg13033070	37	5	3188312				Island	Demethylated	0.70466031451144	0.775549195594657	0.64302677671545	0.43914685922902	0.640979612762801	0.507694290754539	0.447337575485359
cg13070632	37	7	57714756					Demethylated	0.791831730494863	0.759587926794681	0.572521730974377	0.402205649478616	0.53330737557098	0.457830526904119	0.687501465031551
cg13079528	37	7	4027346	SDK1	NM_152744	Body		Demethylated	0.889795529310099	0.80981832992366	0.755924316365025	0.504908419798593	0.810947140466293	0.734716713925886	0.804069068373523
cg13096278	37	17	48770340					Demethylated	0.717927269677173	0.599664066358317	0.488427847610659	0.412436718775814	0.332292214660663	0.478098595760698	0.968379496841688
cg13101963	37	17	74913881	MGAT5B;MGAT5B	NM_144677;NM_198955	Body;Body		Demethylated	0.833005961662475	0.766822559377418	0.596977309650306	0.35000904709156	0.6319112725942	0.828791679819292	0.785947349808595
cg13123585	37	12	130338412	TMEM132D	NM_133448	Body	N_Shore	Demethylated	0.781343096838856	0.718004686702674	0.58582036156562	0.421932559279811	0.431496777540254	0.462815430611886	0.613670091245635
cg13153353	37	7	4175865	SDK1;SDK1	NR_027816;NM_152744	Body;Body		Demethylated	0.813119173198754	0.81656026625085	0.678452382803309	0.439964723465899	0.628853868287958	0.680220857806423	0.744616847429776
cg13156856	37	8	32732320					Demethylated	0.73323799902072	0.571367604741584	0.49002712906766	0.501395026042736	0.447744556540432	0.530098338597555	0.784150148829929
cg13205617	37	2	2177531	MYT1L	NM_015025	5'UTR		Demethylated	0.738122316356455	0.693440857043698	0.502934531747235	0.467608497127748	0.401336275065693	0.576432469052507	0.622480006566753
cg13218831	37	10	11382657				N_Shelf	Demethylated	0.817757879595827	0.732862792951429	0.520960989833403	0.428734355892417	0.388911789477478	0.608576517342236	0.910327426578069
cg13220723	37	18	6930452				S_Shore	Demethylated	0.761705609047449	0.833526830034731	0.702335785292338	0.524547542005567	0.628926130700843	0.592268999069367	0.788975374614152
cg13303310	37	1	240821807					Demethylated	0.803139116716235	0.766342945770788	0.615826603801792	0.408980629609916	0.709217813245042	0.573264265521998	0.707652627314509
cg13315995	37	20	54828009				S_Shelf	Demethylated	0.792581327606689	0.684609392309655	0.497772721512974	0.359940300268602	0.52712093714979	0.582765682019387	0.763789106600643
cg13362627	37	17	76641413					Demethylated	0.74126857283746	0.741742612490326	0.558034016734484	0.454651070030861	0.626839320275003	0.754212398958189	0.794052698702495
cg13373703	37	1	237346809	RYR2	NM_001035	Body		Demethylated	0.743468293699893	0.570302812207652	0.486399638813275	0.462172272024724	0.48051976788367	0.422524110694918	0.659864511306683
cg13380622	37	1	157557578	FCRL4	NM_031282	Body		Demethylated	0.777562396909763	0.721520911057517	0.503310827385072	0.428299793123233	0.378092603298768	0.536420104426138	0.711951769460308
cg13403271	37	7	157738245	PTPRN2;PTPRN2;PTPRN2	NM_002847;NM_130842;NM_130843	Body;Body;Body		Demethylated	0.79680844649382	0.784541137418537	0.568443062695722	0.378784272934408	0.49797975169377	0.551358162019372	0.58359608145977
cg13420985	37	3	16524424	RFTN1	NM_015150	Body		Demethylated	0.52448318681494	0.51644562265248	0.444970423090953	0.392884649403321	0.389527965099981	0.365193718161664	0.791165367620498
cg13422275	37	12	131077382					Demethylated	0.800069413644251	0.682440259404516	0.570521431363469	0.297556494818626	0.583482337518629	0.55313076141251	0.725758454328431
cg13485703	37	17	21730179				Island	Demethylated	0.992678545811515	0.978657159089599	0.89203211354746	0.541113424417368	1	0.915247147887582	0.976240861042348
cg13495373	37	7	28474813	CREB5;CREB5;CREB5	NM_004904;NM_182899;NM_182898	TSS1500;5'UTR;Body		Demethylated	0.752916402743212	0.73338502898578	0.560355413382971	0.410029999805581	0.387990172132055	0.727244491132613	0.802445080727566
cg13501616	37	6	29414910					Demethylated	0.709282256884001	0.563901116358832	0.388378968520635	0.394826210731103	0.349772299530079	0.520434570122158	0.782751048381434
cg13538517	37	7	157549542	PTPRN2;PTPRN2;PTPRN2	NM_002847;NM_130842;NM_130843	Body;Body;Body	N_Shore	Demethylated	0.788247081828775	0.797877455427417	0.651204289875542	0.383705323648161	0.605028521253018	0.595440982138349	0.604367780603623
cg13549174	37	9	133910264	LAMC3	NM_006059	Body	N_Shore	Demethylated	0.753969896850483	0.688304620202652	0.563082820106196	0.405262438587286	0.504970529625498	0.87815187728639	0.845047363585344
cg13590228	37	3	150477925	SIAH2	NM_005067	Body	N_Shore	Demethylated	0.630704291845853	0.507755603719175	0.434924701212761	0.413899772464691	0.290768841782997	0.458134615873847	0.793030704736616
cg13606025	37	17	68070495	KCNJ16;KCNJ16	NM_170741;NM_018658	TSS1500;TSS1500		Demethylated	0.823621468212372	0.747838954907961	0.495351669059936	0.348637148426931	0.435755560467982	0.632304997834999	0.950761823917627
cg13608273	37	5	3225922					Demethylated	0.816024299347353	0.719239798842121	0.573979975974031	0.325636490817901	0.651149583559989	0.540171383326445	0.803015875361673
cg13676817	37	9	117372723	C9orf91	NM_153045	TSS1500	N_Shore	Demethylated	0.914221489850461	0.935907192391015	0.929561795787875	0.913016698393011	0.950050128631613	0.725316135572586	0.521077583213508
cg13691599	37	9	74863413	GDA	NM_004293	3'UTR		Demethylated	0.71502864971736	0.705504809096319	0.513505177460739	0.488775707416285	0.457456733898545	0.537068872338629	0.769993427064698
cg13716768	37	15	93974164				N_Shore	Demethylated	0.87174018208077	0.85877224903294	0.644637775136015	0.381863088880695	0.788124653162218	0.704192386578585	0.94926621198206
cg13748845	37	9	136434290	ADAMTSL2;ADAMTSL2	NM_014694;NM_001145320	Body;Body	S_Shore	Demethylated	0.779649883278298	0.660219955219366	0.535876858680465	0.478257402474409	0.574510658370816	0.780391037218881	0.709023157733583
cg13765061	37	9	78830510					Demethylated	0.714939886162331	0.631843258194109	0.492826435192526	0.486947792953373	0.514859457417845	0.565962157784664	0.7074443946027
cg13768360	37	20	61312704				N_Shore	Demethylated	0.820352539360098	0.729208167083371	0.526172709693524	0.426651394671013	0.450380663975562	0.648694238642787	0.95009499879081
cg13793580	37	3	169540297	LRRIQ4	NM_001080460	1stExon		Demethylated	0.791492757330075	0.891808799191469	0.824676443100377	0.702969250908621	0.755424389178792	0.583985249647837	0.702476068218118
cg13804738	37	10	133000233	TCERG1L	NM_174937	Body		Demethylated	0.754862590028664	0.66867666228002	0.513426491876203	0.4554585083904	0.505832275771593	0.564173429982523	0.561516100342927
cg13805001	37	9	89555718					Demethylated	0.57299751222912	0.722414081254566	0.619127393312149	0.35068731666098	0.441730126838083	0.555364482581863	0.743223698489677
cg13854962	37	9	137712776	COL5A1	NM_000093	Body	S_Shelf	Demethylated	0.751782943446503	0.695896089975172	0.643052266301732	0.382728152432258	0.586598598950445	0.736134097014529	0.700179463984656
cg13897122	37	2	103039542	IL18RAP	NM_003853	5'UTR		Demethylated	0.669231573249092	0.644450358825192	0.520774990787303	0.432706018292128	0.396049086004545	0.780935670056543	0.730995507632403
cg13904520	37	1	160783054	LY9	NM_002348	Body		Demethylated	0.811557859390706	0.81245552238403	0.667436641660939	0.506161727316424	0.678717985480577	0.763904955282039	0.820434067476499
cg13909949	37	20	59173606					Demethylated	0.799186083401513	0.805038132447564	0.652990527555851	0.316770997193022	0.568988396220052	0.544418790228531	0.72846328215188
cg13924954	37	19	54227276	MIR516B2	NR_030207	TSS1500		Demethylated	0.829716442141348	0.778415851861791	0.660209546523709	0.450578376828232	0.5457188186177	0.681689140102519	0.76166982477101
cg13945749	37	5	2866465				N_Shore	Demethylated	0.884272169165128	0.870218242793026	0.69308133133725	0.396286414715135	0.660613061078557	0.621571692018328	0.632807618230802
cg13946956	37	9	899635	DMRT1	NM_021951	Body		Demethylated	0.673249264865726	0.639646531531783	0.518656139710382	0.507552827965857	0.50201929340374	0.584974094902212	0.579009336856333
cg13985135	37	1	155641827	YY1AP1;YY1AP1	NM_139118;NM_139119	Body;Body		Demethylated	0.764485119286744	0.583730580110192	0.463703304097222	0.480185112062711	0.349522949211594	0.481007925583498	0.965963379591694
cg13995599	37	13	113426270	ATP11A;ATP11A	NM_015205;NM_032189	Body;Body	S_Shore	Demethylated	0.771062172067331	0.610861403057212	0.501343320372181	0.462756099163948	0.3128113597648	0.605416218983965	0.913148673439058
cg14013099	37	1	248307316	OR2M5	NM_001004690	TSS1500		Demethylated	0.825322671467874	0.790190498753004	0.55199625513504	0.456810121102136	0.600347194230232	0.5108409751024	0.797213870138923
cg14087921	37	9	138660958	KCNT1	NM_020822	Body	Island	Demethylated	0.834688726355771	0.792971738792279	0.696876042884289	0.465915213691364	0.783983441455971	0.8374787178454	0.733763540582727
cg14094521	37	1	246869082					Demethylated	0.77632170486668	0.655251513727766	0.497044057109393	0.460934609816188	0.569245847780234	0.629018438358847	0.877808842859698
cg14095593	37	7	157306549					Demethylated	0.876948534384811	0.899399357490386	0.773949606543302	0.51821799274931	0.788676810401199	0.808252392793627	0.729228836117477
cg14115325	37	10	128275008					Demethylated	0.859671689635716	0.839242842238117	0.656674046892957	0.329763233399565	0.846145972409618	0.727516169230816	0.936749159568515
cg14149492	37	1	180240035	LHX4	NM_033343	Body		Demethylated	0.694874973217246	0.635047732598594	0.48603756913903	0.487902010711025	0.376209618413124	0.4452696959382	0.878943510556924
cg14159452	37	10	2125463					Demethylated	0.811106872071387	0.777685040544542	0.609539175489918	0.362146350924462	0.684314026095002	0.641614451999594	0.581462115664776
cg14183712	37	7	157811918	PTPRN2;PTPRN2;PTPRN2	NM_002847;NM_130842;NM_130843	Body;Body;Body		Demethylated	0.787781840968508	0.822738450411763	0.702297072165253	0.514746832639501	0.69549097744706	0.645049478807726	0.579033654592392
cg14189142	37	12	132865307	GALNT9	NM_001122636	Body	Island	Demethylated	0.848654824496014	0.790878971350035	0.716849809602599	0.480968807589952	0.789064899927591	0.642312622743506	0.648816545776995
cg14218275	37	10	11047435	CUGBP2	NM_001025077	Body		Demethylated	0.828693328003264	0.778071201452162	0.592519827461292	0.402985174953702	0.42618714877935	0.525240247995503	0.798666923486331
cg14223646	37	7	155855699				N_Shore	Demethylated	0.690534043828382	0.615321421181461	0.432595758444325	0.271557190943041	0.417375073446127	0.463045056422984	0.57531500881531
cg14239111	37	9	138660998	KCNT1	NM_020822	Body	Island	Demethylated	0.87276436843848	0.850519918746444	0.755216574433932	0.535815754265952	0.843386910063457	0.851684543772409	0.770775104335901
cg14286256	37	9	98318448				S_Shelf	Demethylated	0.726982873832014	0.63361169114619	0.500592739692117	0.399321424802078	0.477556577843302	0.787395535557123	0.776119604771298
cg14299508	37	8	105907690					Demethylated	0.767282273574875	0.692245844996037	0.554258822896325	0.471855904039273	0.452654774292624	0.500069427516778	0.746243770181975
cg14302471	37	7	158799777	LOC154822	NR_024394	TSS1500	S_Shore	Demethylated	0.795478269786633	0.682584137921329	0.649222977407011	0.477367349085591	0.706989525218904	0.815432970013331	0.704553387241724
cg14315805	37	8	31498947	NRG1	NM_013962	Body	S_Shore	Demethylated	0.775644474737268	0.750669750619402	0.517342619721514	0.514343987693339	0.571327268371973	0.61136496222028	0.760990778305149
cg14349078	37	9	78547359	PCSK5	NM_006200	Body		Demethylated	0.658923031305982	0.529377552301151	0.474773617482108	0.402445024626953	0.367606241649793	0.529640063343416	0.742375349485555
cg14353278	37	2	21229231	APOB	NM_000384	Body		Demethylated	0.818991455898473	0.786305131715933	0.542220711865266	0.485886619020341	0.497327404436893	0.650271370087649	0.758811826785829
cg14369117	37	17	77127426	HRNBP3	NM_001082575	5'UTR	Island	Demethylated	0.844946973160475	0.834937282752396	0.786832603491118	0.357191776865569	0.838608188105866	0.886250478978354	0.80049604983896
cg14425908	37	1	25291991	RUNX3	NM_001031680	TSS1500		Demethylated	0.669761334584405	0.744573045270148	0.624325088579976	0.460310277140219	0.758395712657308	0.764467347263291	0.661916551529086
cg14432153	37	22	49146376	FAM19A5;FAM19A5	NM_001082967;NM_015381	3'UTR;3'UTR	Island	Demethylated	0.946933522677638	0.930955683106125	0.91103246888578	0.550246422462136	0.957456440335781	0.830770651872108	0.920228700396193
cg14472551	37	11	33563060	C11orf41	NM_012194	TSS1500		Demethylated	0.703528171570802	0.709618316642174	0.539981588071925	0.431612087007294	0.385462329144922	0.746087070727343	0.762261750324412
cg14491776	37	5	507813	SLC9A3	NM_004174	Body	Island	Demethylated	0.894721046256984	0.831315250724471	0.705835177222752	0.398868862318973	0.873540088559204	0.857042294068401	0.839949228549022
cg14515517	37	10	26226964	MYO3A	NM_017433	5'UTR	S_Shelf	Demethylated	0.862898333433556	0.842917908759242	0.674203630134067	0.45995796700569	0.578017829339853	0.556012494571027	0.767094776303186
cg14521614	37	5	5287980	ADAMTS16	NM_139056	Body		Demethylated	0.721166464593124	0.670743461061118	0.554454318392545	0.379253439668213	0.453155368061306	0.55793028122079	0.755099225685507
cg14534279	37	10	3329966					Demethylated	0.812087961933081	0.972401560987613	0.957069560925525	0.882773851287871	0.875365392267564	0.485880571890124	0.390425472639958
cg14546500	37	15	28248727	OCA2	NM_000275	Body	Island	Demethylated	0.873652544343382	0.819618185483872	0.677650718631074	0.421919860177662	0.81144773662634	0.722937434916388	0.931923471261701
cg14555736	37	12	128852982	TMEM132C	NM_001136103	Body	S_Shelf	Demethylated	0.695575505058109	0.681392090328998	0.477768803363635	0.383154924858149	0.49106214715118	0.427764133882052	0.578202973082984
cg14556868	37	3	52842806	ITIH3	NM_002217	3'UTR		Demethylated	0.708683571203982	0.708899766098216	0.534194302587921	0.472771335220666	0.616214931888946	0.728873234135676	0.707613714851086
cg14557064	37	5	1752840					Demethylated	0.809493207086062	0.73085493517419	0.623686908400581	0.426388379374595	0.555471030863949	0.591622901509051	0.651334772742208
cg14573759	37	18	73966755					Demethylated	0.758495512290876	0.742373249495463	0.660050198032799	0.519171893790839	0.676681811940442	0.596889369355562	0.630630354482752
cg14596108	37	22	49146584	FAM19A5;FAM19A5	NM_001082967;NM_015381	3'UTR;3'UTR	Island	Demethylated	0.712718875998072	0.744625726545109	0.652744591323459	0.449093165730005	0.547674166268753	0.607557222013187	0.66249755103939
cg14662886	37	3	39450018	SNORA6;RPSA;RPSA	NR_002325;NM_001012321;NM_002295	Body;Body;Body	S_Shore	Demethylated	0.673167498461721	0.549827843496495	0.519462460105412	0.514419254342268	0.458365306927811	0.487486492085846	0.729329725598497
cg14696870	37	1	159258877	FCER1A	NM_002001	TSS1500		Demethylated	0.743745084765406	0.691067072518008	0.409000150943455	0.388166392353693	0.373584489466865	0.447753626658058	0.614441069390716
cg14704968	37	10	26730696	APBB1IP	NM_019043	5'UTR	S_Shelf	Demethylated	0.755603153575968	0.701156969442157	0.582155843249628	0.423290172626292	0.477200110539162	0.661045614477113	0.749072222834816
cg14718495	37	3	19268469	KCNH8	NM_144633	Body		Demethylated	0.735968008843018	0.579389569031957	0.465870669033392	0.435219647016262	0.342722317693975	0.493462436176035	0.848659086754069
cg14731422	37	1	213561757				N_Shore	Demethylated	0.712527744155028	0.687549682380236	0.523720773313827	0.408759441215315	0.534183177426077	0.70893753946167	0.848828255394231
cg14754187	37	2	80551413	CTNNA2;CTNNA2	NM_004389;NM_001164883	Body;Body	S_Shore	Demethylated	0.681585305749931	0.602376442891846	0.489100434447909	0.405034924084009	0.409257823332307	0.481898526931602	0.71617439783979
cg14763706	37	11	11374588	CSNK2A1P;GALNTL4	NR_002207;NM_198516	Body;Body		Demethylated	0.76057180495158	0.721587722752211	0.545763903526459	0.602737422814963	0.590835835112211	0.676683791040764	0.928120934082488
cg14802502	37	5	2338616					Demethylated	0.763521286970847	0.760731820481348	0.586265960297715	0.206862150781157	0.564506884664177	0.586149837233548	0.641193474768512
cg14826683	37	1	153013830	SPRR2D	NM_006945	TSS1500		Demethylated	0.84698369838149	0.69498112220671	0.467439837658881	0.469157427578596	0.608974416488666	0.817128375438676	0.771792600837027
cg14842771	37	7	142558879	EPHB6	NM_004445	5'UTR		Demethylated	0.828694321131267	0.664034057820388	0.519563581292114	0.516237325867838	0.444320921690462	0.575060622323848	0.898733513649228
cg14898787	37	20	61729912	HAR1B	NR_003245	Body	N_Shelf	Demethylated	0.779086097122673	0.710654683183667	0.608532862251952	0.371745567344985	0.36347349555667	0.541273987406018	0.703350294821744
cg14930116	37	14	106135024				N_Shelf	Demethylated	0.735427505523211	0.585655830769523	0.507329896854977	0.46886167396891	0.352689839512842	0.61817990758777	0.629148092789278
cg14951497	37	2	191875807	STAT1;STAT1	NM_139266;NM_007315	5'UTR;5'UTR	N_Shelf	Demethylated	0.763575083937049	0.877870654084507	0.809864479547104	0.635671781460404	0.814253027271664	0.720770779483339	0.660974083296543
cg14958969	37	2	1942814	MYT1L	NM_015025	Body	S_Shore	Demethylated	0.723057079909354	0.579511825796357	0.454480377532452	0.448217203650559	0.272906901604944	0.560185937136391	0.628193717545059
cg14961750	37	20	61717778				Island	Demethylated	0.847055221137234	0.703297273484263	0.551585614448195	0.400409577644325	0.522164535725249	0.667709337186621	0.731761457080097
cg14966325	37	1	153029005	SPRR2A	NM_005988	Body		Demethylated	0.851901629210673	0.698742625729481	0.577190278859077	0.500172819363761	0.614367903303244	0.843011052539812	0.752613530772474
cg14974056	37	2	37035650	VIT	NM_053276	Body	N_Shore	Demethylated	0.70433909828623	0.764398328218019	0.698202975003956	0.717466214284604	0.651179463570466	0.577620992254242	0.639391719208496
cg14987354	37	14	84558093					Demethylated	0.680876687945374	0.620479144085525	0.523285614958516	0.51530889030883	0.512373729507202	0.630544604696603	0.717916183340647
cg15020206	37	5	3142929					Demethylated	0.725637191142961	0.636788465778669	0.524688244375278	0.42939459004007	0.397285680485616	0.475537027008717	0.613384922521809
cg15036529	37	1	158900644	PYHIN1;PYHIN1;PYHIN1;PYHIN1	NM_198930;NM_198929;NM_152501;NM_198928	TSS1500;TSS1500;TSS1500;TSS1500		Demethylated	0.691042134315307	0.717572879560061	0.572075766641893	0.382094086616894	0.449716950616916	0.664349875411173	0.71435698408794
cg15043113	37	5	3790687					Demethylated	0.810833563631914	0.827258414742387	0.717271624695717	0.515704558259096	0.676743942427893	0.593461669847868	0.833087433005966
cg15057323	37	1	245496060	KIF26B	NM_018012	Body	N_Shelf	Demethylated	0.724481286727245	0.824062341396082	0.724184687993943	0.605441851895578	0.733043483590393	0.712226143452463	0.712068694155748
cg15061647	37	7	158249209	PTPRN2;PTPRN2;PTPRN2	NM_002847;NM_130842;NM_130843	Body;Body;Body	Island	Demethylated	0.90883022185154	0.879491312354917	0.782096209006307	0.483325031521264	0.758265260811029	0.68735235528502	0.743784563677478
cg15093766	37	17	64408569	PRKCA	NM_002737	Body		Demethylated	0.823523325077602	0.680024241621172	0.517440713714816	0.384043440207145	0.430742045732353	0.738789410829232	0.907890088547572
cg15115960	37	10	130298983				Island	Demethylated	0.765210208167868	0.653853342901001	0.414478626972474	0.290748824761979	0.408309320618258	0.441028576331154	0.690314694958459
cg15133201	37	1	248852044				N_Shelf	Demethylated	0.814039435114286	0.73554038214618	0.559434175921901	0.428972853575727	0.634028016570895	0.655602315569022	0.651934123265757
cg15142042	37	5	3963277				S_Shore	Demethylated	0.8342887770861	0.814638755710635	0.688521138223544	0.486636712034847	0.748025164284053	0.53991562032475	0.877740958551542
cg15175266	37	5	22854704	CDH12	NM_004061	TSS1500		Demethylated	0.785697831235805	0.706412531109426	0.578809771482415	0.558500955378989	0.483755547790932	0.543098180302666	0.847690209868529
cg15230460	37	8	11989691	FAM66D	NR_027425	Body		Demethylated	0.675054066048652	0.639174830005361	0.427151853838492	0.318186704422518	0.524015527896616	0.433515976061883	0.653329055875016
cg15318176	37	7	157345827	PTPRN2;PTPRN2;PTPRN2	NM_002847;NM_130842;NM_130843	Body;Body;Body	N_Shore	Demethylated	0.71021845476206	0.701181511971705	0.5233628256412	0.364488692695073	0.475296607696909	0.534807038169652	0.515101067572781
cg15370982	37	10	11342742	CUGBP2;CUGBP2;CUGBP2;CUGBP2	NM_001025076;NM_006561;NM_001025077;NM_001083591	Body;Body;Body;Body		Demethylated	0.850614038978152	0.836794752232078	0.754761270035844	0.374064170041872	0.687447748342333	0.602040911884876	0.807468088280358
cg15486123	37	1	152881815	IVL	NM_005547	5'UTR		Demethylated	0.767800632150204	0.695044898928702	0.527445638072109	0.539830197868723	0.551954179421563	0.671456633140742	0.737739131924525
cg15496763	37	6	32711102	HLA-DQA2	NM_020056	Body		Demethylated	0.877451175479737	0.893171451729926	0.791107665334766	0.523239727858259	0.604652855657688	0.954979954304182	0.807581553975793
cg15537788	37	19	38698027	SIPA1L3	NM_015073	3'UTR	N_Shelf	Demethylated	0.697507056706054	0.610617696825554	0.533558297967995	0.591863878534176	0.533798371704117	0.601012759740066	0.758337832523111
cg15578535	37	2	235356655					Demethylated	0.869326134757081	0.768523024106465	0.660291044714256	0.476064755888226	0.526902226361619	0.906817952030727	0.840570487520383
cg15637286	37	19	31845176				S_Shore	Demethylated	0.76453371987594	0.841317854701162	0.808602532521537	0.632004729787159	0.909025680519312	0.672430243287146	0.585026642410124
cg15645203	37	10	131631713					Demethylated	0.887517313234779	0.86343881912959	0.724873291064796	0.489903331290553	0.679645618444956	0.747731757977194	0.835713846205758
cg15693299	37	12	7916371	LOC360030	NM_001145465	TSS1500		Demethylated	0.709923844202447	0.738094161750806	0.676680770850145	0.565812238067627	0.665074223336148	0.866887267196581	0.715548484544884
cg15701713	37	1	240986898	RGS7	NM_002924	Body	Island	Demethylated	0.911346042105438	0.864807585956424	0.672495258882765	0.397118283614915	0.896861099923594	0.725853366088547	0.92659635108789
cg15707869	37	8	88884985	DCAF4L2;DCAF4L2	NM_152418;NM_152418	3'UTR;1stExon	N_Shore	Demethylated	0.777772076473582	0.767205823546459	0.642283717056874	0.58242741310832	0.8303096719164	0.653796104796014	0.839158721258336
cg15712304	37	11	125227489	PKNOX2	NM_022062	Body		Demethylated	0.694940312551444	0.68086839343417	0.588827304896855	0.498678900533152	0.449826607997611	0.769303471036965	0.596620653480277
cg15775406	37	7	1333612				N_Shelf	Demethylated	0.937745520257878	0.955461494426362	0.984335800448034	0.797688623228411	0.99630456289723	0.70574302474594	0.626958187070367
cg15836317	37	5	2252878					Demethylated	0.71412492490626	0.725942189268741	0.515698423122906	0.329223761433713	0.528826274697264	0.692418861543862	0.646960108524481
cg15848714	37	11	33442321					Demethylated	0.764040242827642	0.779222629649173	0.562510374614653	0.502342658411573	0.501554704022045	0.733043996451168	0.901300034126439
cg15848890	37	4	3651471					Demethylated	0.824798636056901	0.802943994609782	0.714034815636222	0.484416821247381	0.792775299557451	0.758251921177396	0.637537294719054
cg15852352	37	1	158368889	OR10T2	NM_001004475	1stExon		Demethylated	0.69074237135954	0.687453844198386	0.420617989816811	0.349956666003593	0.352666424609977	0.501262121518165	0.676372275507991
cg15873474	37	20	60445998	CDH4	NM_001794	Body	N_Shelf	Demethylated	0.664090282699903	0.59635495972975	0.432269716321405	0.318036543825062	0.375423236349357	0.338424804923013	0.601723834957637
cg15909737	37	3	69811645	MITF;MITF	NM_006722;NM_198159	TSS1500;Body		Demethylated	0.689974594135812	0.501279927005294	0.368444693371967	0.447383052069963	0.324469085736741	0.520357480110378	0.80314600472861
cg15912086	37	12	128318241					Demethylated	0.851129441016705	0.844409269933642	0.710952359199262	0.362393427625138	0.84182508242622	0.70734465677297	0.778380345804491
cg15936861	37	12	130276151	TMEM132D	NM_133448	Body		Demethylated	0.738508176288226	0.594510729521831	0.491968075618143	0.463570632785254	0.481102161013596	0.446569834106484	0.575537263235293
cg16013670	37	1	241804175	OPN3	NM_014322	TSS1500	S_Shore	Demethylated	0.725104945587612	0.542124491743666	0.448765048620243	0.465587804347947	0.328214271508778	0.39284949181863	0.585343736960178
cg16035036	37	5	1363899					Demethylated	0.917875622967773	0.923166114251094	0.816035821021081	0.490385888605034	0.892715506728366	0.837989144516982	0.646488647496214
cg16086730	37	5	9782142	LOC285692	NR_027112	Body		Demethylated	0.757459585754743	0.619667470748346	0.549610760460912	0.525279672269017	0.520571077824782	0.564796878889084	0.581149241294492
cg16138557	37	5	5652093					Demethylated	0.741893937549006	0.71265653174136	0.507210621572612	0.370760348524123	0.529236622374132	0.544247674380854	0.70762242704405
cg16206344	37	6	166270367				S_Shore	Demethylated	0.806472586598562	0.741696281967228	0.639949253919838	0.481442795041736	0.689454573275061	0.788449075149737	0.762965079243196
cg16236143	37	20	4795935	RASSF2;RASSF2	NM_014737;NM_170774	5'UTR;TSS200		Demethylated	0.688623605930007	0.782053015136219	0.730123821317622	0.498121940810077	0.808795311548746	0.799823879451509	0.710250197037663
cg16257533	37	11	131934835	NTM;NTM;NTM;NTM	NM_001144059;NM_001048209;NM_001144058;NM_016522	Body;Body;Body;Body		Demethylated	0.750935611850603	0.699009062614061	0.489368171714891	0.517507204681508	0.454170787243817	0.503953366302021	0.520114167428886
cg16258888	37	1	240450031	FMN2	NM_020066	Body		Demethylated	0.822268895934828	0.706983311612058	0.567776135405761	0.480309915374235	0.686778500081735	0.516900734577593	0.715442331602991
cg16306259	37	6	1595099				N_Shelf	Demethylated	0.847948828725556	0.914213300913937	0.765899481944803	0.524033643093	0.810864633337504	0.72521485219445	0.492539005071114
cg16322121	37	7	155916196				S_Shore	Demethylated	0.844858107456636	0.837964227922971	0.635808182118828	0.39624952394863	0.759864248840964	0.682417488699412	0.773278128652664
cg16337185	37	2	81694608				Island	Demethylated	0.886039332165254	0.811532664190552	0.66759805959797	0.429656152925594	0.717804671641098	0.714776776714466	0.834942651395622
cg16339286	37	7	4012484	SDK1	NM_152744	Body		Demethylated	0.863919188402409	0.862002175092774	0.776477582360387	0.512456064119287	0.712529179907624	0.769165511610126	0.767925556773682
cg16358696	37	15	93973921				N_Shore	Demethylated	0.802816656405794	0.793477586265351	0.517976369199091	0.342496265018336	0.672802901780196	0.71157572265901	0.90444512434594
cg16433258	37	18	7114654	LAMA1	NM_005559	Body	N_Shelf	Demethylated	0.672737441429488	0.577357785916412	0.457642362932779	0.379826062908781	0.373518295193797	0.528539145145662	0.64782246005132
cg16490191	37	16	1428639	UNKL	NM_023076	5'UTR	N_Shore	Demethylated	0.836479686276027	0.903097386843232	0.740831802400074	0.678486013009129	0.864930349243631	0.681963443359432	0.561102601325883
cg16531181	37	10	130185387					Demethylated	0.722825172013696	0.602601394580339	0.432465786390098	0.366161774343294	0.341392003362207	0.483502420752029	0.612018756114163
cg16560389	37	10	133318201				Island	Demethylated	0.826429716319812	0.763704700076804	0.579438737321722	0.334891760622255	0.675044794164778	0.537098503143695	0.718066067274016
cg16623734	37	16	89450023	ANKRD11	NM_013275	5'UTR		Demethylated	0.644390019449409	0.695927184031659	0.547849796680832	0.592689194413419	0.483299088852886	0.375981796556337	0.731119941921877
cg16658460	37	5	166711687	ODZ2	NM_001122679	TSS200		Demethylated	0.708932517593598	0.535402180722397	0.414764235108069	0.412038006359342	0.412221464676994	0.497099282492746	0.808465686175361
cg16678467	37	16	24265847	CACNG3	NM_006539	TSS1500	N_Shore	Demethylated	0.79075714630383	0.627436450697771	0.490227001635484	0.389202970257529	0.409445873708868	0.504314306690158	0.677228811351733
cg16703008	37	2	29828479	ALK	NM_004304	Body		Demethylated	0.721925365681091	0.655308814794382	0.474701314170557	0.338365357418671	0.386925682319351	0.755684136233672	0.729310142327476
cg16746221	37	14	20666088	OR11G2	NM_001005503	1stExon		Demethylated	0.770579930739601	0.611891635193864	0.4628418563738	0.350940744368782	0.431541150434577	0.662817396367354	0.853127901660125
cg16756662	37	20	61973482				N_Shore	Demethylated	0.870514823263857	0.741776434871352	0.55906981189934	0.333726953816542	0.452168658474122	0.763071700492998	0.814968504464614
cg16763728	37	20	62099239	KCNQ2;KCNQ2;KCNQ2;KCNQ2;KCNQ2	NM_172108;NM_172106;NM_172107;NM_172109;NM_004518	Body;Body;Body;Body;Body	S_Shore	Demethylated	0.870500125211548	0.844085834700427	0.714844696610374	0.405366081199482	0.821868302203092	0.794064862212073	0.811378813822923
cg16772207	37	20	62795807	MYT1	NM_004535	TSS200		Demethylated	0.749524836675012	0.638762458406778	0.510366773293617	0.418809622541021	0.358669051297472	0.469765648195254	0.858421516249625
cg16792183	37	14	104744168					Demethylated	0.837058169076639	0.653706279622891	0.44000977283853	0.351707048061496	0.399425899595681	0.689799201875309	0.746674990260727
cg16898334	37	1	181767774	CACNA1E	NM_000721	Body	Island	Demethylated	0.852661455481856	0.81486950512307	0.634612394730408	0.387750088491263	0.784808151977779	0.618338237602301	0.807145787985615
cg16901302	37	2	2692889					Demethylated	0.709875551503498	0.628870333524842	0.495566120238827	0.393508692165293	0.422332603645675	0.441462774485652	0.618144231329232
cg16916549	37	17	71547405	SDK2	NM_001144952	Body		Demethylated	0.90333962171972	0.891118312435837	0.834921920080233	0.633997613914285	0.779000753802167	0.951943631678132	0.855108332208258
cg16952362	37	18	76120635				N_Shelf	Demethylated	0.856608699075567	0.748755836646169	0.566574839018235	0.397564250265806	0.689363238324242	0.527647288899738	0.704388419018636
cg16979445	37	6	30659643	NRM	NM_007243	TSS1500		Demethylated	0.797042953799064	0.703825895273046	0.552057833521956	0.519254165610558	0.515606164849398	0.740934108158294	0.818935977173819
cg16998656	37	7	32114197				S_Shelf	Demethylated	0.779754116627596	0.678529825066355	0.486246820816245	0.348390035653422	0.57207217585364	0.61553185694459	0.924348244846483
cg17005446	37	10	42777375					Demethylated	0.720555458470773	0.689174835969071	0.539503249041487	0.371745894791229	0.605953960882963	0.547420428923701	0.689630642716378
cg17007164	37	2	6778799					Demethylated	0.688624906118442	0.568584608898138	0.468747758208436	0.38517767396447	0.360573122304432	0.707468747294016	0.709090211235864
cg17025555	37	1	158724362	OR6K6	NM_001005184	TSS1500		Demethylated	0.746268828133512	0.678428949917119	0.556335142973679	0.385654229755389	0.474721382432381	0.542365141373944	0.63296152782037
cg17033333	37	5	2261042					Demethylated	0.899172895564683	0.85221566309111	0.717909156037362	0.374581837314396	0.66132851151125	0.761249647046542	0.837569492691216
cg17034203	37	1	1047097	C1orf159	NM_017891	5'UTR	S_Shore	Demethylated	0.723677241657432	0.830299170521758	0.700118138223353	0.615000378323856	0.565395629142182	0.496177713375669	0.801846136584191
cg17080335	37	12	131030206					Demethylated	0.760910168045023	0.657785982931389	0.550478280523734	0.416834566221838	0.491598984251675	0.4442647782335	0.628703598576178
cg17102042	37	7	157423211	PTPRN2;PTPRN2;PTPRN2	NM_002847;NM_130842;NM_130843	Body;Body;Body		Demethylated	0.779952495060203	0.655775143127348	0.52165094496882	0.49228978839785	0.416185400125461	0.462716701573699	0.751088472324897
cg17139690	37	7	158034781	PTPRN2;PTPRN2;PTPRN2	NM_002847;NM_130842;NM_130843	Body;Body;Body	N_Shelf	Demethylated	0.832398474563707	0.797000550316896	0.56385355511466	0.470003953894684	0.352000279359517	0.548762107714826	0.529061308867537
cg17144184	37	8	143221499					Demethylated	0.753992620850128	0.636571717641537	0.433296959821847	0.401857453487388	0.276300363089477	0.504428603534169	0.495083318817158
cg17151621	37	3	186330067	AHSG	NM_001622	TSS1500		Demethylated	0.732898438453464	0.548406890589252	0.501179318897741	0.347333951881674	0.324242000973067	0.695461221778846	0.684058377207102
cg17189167	37	6	161087506	LPA	NM_005577	TSS200		Demethylated	0.707670474361804	0.629191530855311	0.451951959453472	0.372412946639552	0.370841044182509	0.516497581671398	0.731359441107186
cg17267710	37	20	61161232	C20orf166;MIR133A2	NM_178463;NR_029676	Body;TSS1500		Demethylated	0.873643577016266	0.786926823448445	0.613095636075604	0.385558312684402	0.60081194258885	0.792345116580558	0.728820542497149
cg17294620	37	5	122491636	PRDM6	NM_001136239	Body		Demethylated	0.563335792539051	0.547401226374824	0.465365927752672	0.403874734834561	0.330368106101078	0.402520804584151	0.645629571666507
cg17305672	37	8	101871420					Demethylated	0.787276299292887	0.873725734196106	0.687723582873025	0.651588550439936	0.669428990027149	0.54052431635781	0.886550933999548
cg17315844	37	5	10249113	FAM173B;CCT5	NM_199133;NM_012073	Body;TSS1500	N_Shore	Demethylated	0.756062280907438	0.884908417035958	0.771709763498248	0.619084997924214	0.715540353134131	0.475668444919774	0.497976506771363
cg17335499	37	6	29054325	OR2B3	NM_001005226	1stExon		Demethylated	0.843535299925287	0.722841109641116	0.53251072443192	0.448737012312547	0.545409854556922	0.686431617151137	0.847118424773499
cg17338146	37	2	147142856					Demethylated	0.554860023327568	0.479616347268966	0.449693989886602	0.364472867428295	0.350283787633542	0.493850099210217	0.685237724063
cg17343253	37	4	185016264	ENPP6	NM_153343	Body	N_Shelf	Demethylated	0.770413784597238	0.727611724428209	0.553287847171331	0.433103563409596	0.575662126038008	0.70592890752868	0.845698998636942
cg17378193	37	3	13679574	FBLN2;FBLN2;FBLN2	NM_001998;NM_001165035;NM_001004019	3'UTR;3'UTR;3'UTR	S_Shore	Demethylated	0.654241346714157	0.671513342840406	0.584401043838865	0.36681798401119	0.649856569596013	0.87173502597365	0.672071663556783
cg17385248	37	10	133507998				N_Shore	Demethylated	0.781381968767726	0.739189648851317	0.648716520840938	0.524712929288624	0.57153381627803	0.770455741818366	0.601173215256285
cg17387069	37	7	157435269	PTPRN2;PTPRN2;PTPRN2	NM_002847;NM_130842;NM_130843	Body;Body;Body		Demethylated	0.780159548296387	0.765243420069332	0.538996955086141	0.390961882434406	0.443157725970904	0.531961457125175	0.498579173470424
cg17415859	37	7	4218990	SDK1;SDK1	NR_027816;NM_152744	Body;Body		Demethylated	0.80442304457725	0.799778188235097	0.667290033410799	0.437616331800427	0.645850198270039	0.720279534167932	0.727473680480873
cg17463633	37	1	238024463	LOC100130331	NR_027247	TSS1500		Demethylated	0.786763417339062	0.576497567083806	0.447204967900283	0.283464166728047	0.35129496069738	0.567638868500952	0.893608791569963
cg17470497	37	1	248401161	OR2M4	NM_017504	TSS1500		Demethylated	0.833383568516836	0.834946932663761	0.62915060359115	0.426507391171263	0.745301794335221	0.556348354551275	0.740323334048994
cg17519479	37	10	1222037				S_Shelf	Demethylated	0.811356271486026	0.830204405138161	0.763325523911038	0.489055092790646	0.746546084686868	0.671912372999055	0.719094299413871
cg17524162	37	6	32714334	HLA-DQA2	NM_020056	3'UTR		Demethylated	0.717620854253921	0.801203649285254	0.731826673161847	0.452339914814658	0.658283105208947	0.837026842654742	0.71987584633193
cg17534654	37	7	28399287	CREB5	NM_182899	5'UTR		Demethylated	0.733910063286883	0.705798998203541	0.469170408015217	0.394056505522098	0.34121798757293	0.607723257456049	0.847514394548926
cg17566002	37	5	7080810					Demethylated	0.77600374049728	0.643422127831509	0.468512911561611	0.373813998371667	0.318591944479781	0.620856858748508	0.696482917858509
cg17588038	37	7	28474589	CREB5;CREB5;CREB5	NM_004904;NM_182899;NM_182898	TSS1500;5'UTR;Body		Demethylated	0.824729770197644	0.76724965087903	0.640635911935723	0.441075254525948	0.458157605702462	0.774149096902354	0.836874163929086
cg17588713	37	20	60477817	CDH4	NM_001794	Body		Demethylated	0.716630225043199	0.693300450501489	0.581669483730978	0.413485295913261	0.662729548864626	0.442542929061479	0.638963910486296
cg17606183	37	6	32409413	HLA-DRA	NM_019111	Body		Demethylated	0.65901783935583	0.572364324472848	0.51809805293063	0.451683472559234	0.40784551154786	0.782595666258888	0.698603687763788
cg17649445	37	5	173397343					Demethylated	0.68316242721192	0.529577716182295	0.436110867924381	0.445317566693323	0.327807338009625	0.425797750474669	0.885285371480617
cg17667625	37	8	134224711	WISP1;WISP1	NM_003882;NM_080838	Body;Body		Demethylated	0.818998067929139	0.864102350042781	0.874585875642937	0.921870652828338	0.747851129341524	0.493974311653231	0.550822172333402
cg17674726	37	2	231743193	ITM2C;ITM2C;ITM2C	NM_001012514;NM_001012516;NM_030926	3'UTR;3'UTR;3'UTR		Demethylated	0.663705030476198	0.544363795528134	0.428212169152121	0.372013180127683	0.410963450195149	0.754973433470834	0.735394156903619
cg17680767	37	5	73623208					Demethylated	0.542677038849626	0.726110327232517	0.654502483353564	0.625652083198915	0.737279769854046	0.574454499423756	0.533193480610327
cg17748769	37	7	158352181	PTPRN2;PTPRN2;PTPRN2	NM_002847;NM_130842;NM_130843	Body;Body;Body	S_Shelf	Demethylated	0.752345252457829	0.776402650026761	0.652705173031837	0.538443103888568	0.654076378840097	0.696646225425316	0.590434596305897
cg17755913	37	7	43031730					Demethylated	0.796722837699354	0.819895496166751	0.812978127965348	0.564262050816918	0.62997857810491	0.641882739561401	0.664886703319156
cg17792108	37	17	64872169	CACNG5;CACNG5	NM_014404;NM_145811	TSS1500;TSS1500		Demethylated	0.74566678003727	0.73896409315767	0.568222780781299	0.373223069908451	0.487130678785063	0.659628577403302	0.630660565641495
cg17846122	37	17	64351144	PRKCA	NM_002737	Body		Demethylated	0.890397981530849	0.871026867739501	0.711154536260981	0.413659607978697	0.694004199219694	0.821483269129204	0.838856330628653
cg17870484	37	5	2515708					Demethylated	0.898484737588541	0.892217166864362	0.782853437515259	0.503872858062307	0.846306344958891	0.773250576586554	0.796169948035699
cg17883960	37	12	130106821	TMEM132D	NM_133448	Body		Demethylated	0.748492489216262	0.687162974392722	0.558534057845904	0.38076971015187	0.450860507550953	0.490173673789341	0.622369937280061
cg17921439	37	10	128211324	C10orf90	NM_001004298	TSS1500		Demethylated	0.710749023646434	0.673510129679983	0.48199279419167	0.381242609738113	0.339015990905283	0.572384406950452	0.811808744550995
cg17924044	37	5	2241248					Demethylated	0.877533659688464	0.826559348211306	0.699984756431295	0.296550924003239	0.52034857664407	0.713878640036272	0.75848238251068
cg17939040	37	17	35503956	ACACA;ACACA;ACACA;ACACA;ACACA	NM_198838;NM_198839;NM_198837;NM_198834;NM_198836	Body;Body;Body;Body;Body		Demethylated	0.633379059063416	0.47158793600001	0.430565097432304	0.366948564943704	0.210902118602505	0.583585677875004	0.856901585803162
cg18096398	37	5	500405	SLC9A3	NM_004174	Body	Island	Demethylated	0.962474235920871	0.909401827411275	0.847426018229227	0.432509409940215	0.97272621442131	0.973088196493371	0.935366615190128
cg18099070	37	7	157845265	PTPRN2;PTPRN2;PTPRN2	NM_002847;NM_130842;NM_130843	Body;Body;Body		Demethylated	0.727388536142976	0.713623035325471	0.558788143521721	0.446952456458105	0.446262785290714	0.53269729797079	0.454437369508982
cg18118147	37	19	51128640	SYT3;SYT3;SYT3	NM_001160328;NM_032298;NM_001160329	Body;Body;Body	Island	Demethylated	0.840442274806397	0.723325283713886	0.588525450646153	0.405223570283259	0.498813425660455	0.773870614104745	0.688282708355725
cg18126060	37	12	4923430	KCNA6;KCNA6	NM_002235;NM_002235	3'UTR;1stExon	S_Shelf	Demethylated	0.827072553810576	0.667822128440318	0.543430235349294	0.433465924848943	0.400173256048758	0.762834048262326	0.604344907726538
cg18148375	37	2	1926535	MYT1L	NM_015025	Body		Demethylated	0.66185714852211	0.61459567145036	0.549783020504546	0.416420241005631	0.435208419606625	0.569979639827674	0.49519814830566
cg18190417	37	12	130683439					Demethylated	0.684165036402034	0.680331915970045	0.518560282952838	0.284958757523561	0.519745179472707	0.415972125575256	0.606224048013321
cg18195238	37	8	64681840					Demethylated	0.728652951695073	0.639259200880234	0.512733384619388	0.464910467360004	0.452161734122417	0.445950615720843	0.802163908642016
cg18234224	37	1	172917851					Demethylated	0.82161656642891	0.747045540106621	0.490642555497274	0.495278646106383	0.561021807647801	0.894388459044603	0.865522837652038
cg18267047	37	6	30121774	TRIM10;TRIM10	NM_006778;NM_052828	Body;Body		Demethylated	0.75921886733872	0.711788356787277	0.625456343248345	0.448304847860474	0.444308632327187	0.843365674652451	0.824477962445655
cg18275958	37	5	178736443	ADAMTS2;ADAMTS2	NM_021599;NM_014244	Body;Body		Demethylated	0.761240603337162	0.56743193069237	0.472467482351501	0.398687042522651	0.34305801449205	0.684441802377072	0.76629968711219
cg18303242	37	17	25879250	KSR1	NM_014238	5'UTR		Demethylated	0.70562405679411	0.536691100368688	0.511477086721061	0.497595082177001	0.396852855313603	0.554969830398383	0.759432623488209
cg18305128	37	5	3286296					Demethylated	0.777928155663857	0.714650646372568	0.581596192170816	0.361234165163386	0.609275823538643	0.549957721862623	0.799652408475638
cg18320356	37	12	10103812					Demethylated	0.651958136480146	0.761786926778505	0.727044993745814	0.554041658204384	0.82689366473967	0.791224977611714	0.622215682457104
cg18326642	37	18	76552909				Island	Demethylated	0.914620155215147	0.86252257053626	0.726655120761494	0.374362110753511	0.897775391637729	0.767867848899306	0.841526439769197
cg18350545	37	1	248285263	OR2M1P	NR_002141	TSS200		Demethylated	0.741113526480143	0.66627093262641	0.514231083334005	0.383808174953852	0.492734555035287	0.508831556280144	0.69380225825005
cg18366249	37	2	240499954					Demethylated	0.877644498926315	0.751015799613783	0.656103835107491	0.457579878532131	0.525360156631326	0.87920414766298	0.923283807624381
cg18413427	37	5	155596227					Demethylated	0.688685209946269	0.795939677372597	0.674562128076975	0.542286462878759	0.721237008677607	0.495419767727735	0.733623962193955
cg18440774	37	4	69212380	YTHDC1;YTHDC1	NM_001031732;NM_133370	Body;Body	N_Shelf	Demethylated	0.596318766200532	0.483380716550769	0.42780519281124	0.409082891387655	0.296371174105992	0.419301234165247	0.758485598288958
cg18444875	37	8	107460168	OXR1	NM_018002	Body		Demethylated	0.79318089626665	0.810357009066571	0.775533979293874	0.522115079833445	0.795564646730792	0.515563298081785	0.807606941244185
cg18496841	37	8	1495025	DLGAP2	NM_004745	5'UTR	N_Shore	Demethylated	0.846993547676335	0.685684617456162	0.542377836211011	0.479180633052781	0.588938911598961	0.555521165119979	0.698795130874082
cg18594467	37	3	1809617					Demethylated	0.623293817486192	0.579789160566229	0.496851974922164	0.54127662419745	0.535679352119915	0.471219386152047	0.600710216382231
cg18595348	37	11	26951784					Demethylated	0.713384753717655	0.592853334963771	0.475582870404923	0.61085132545482	0.553929620190342	0.80713748874376	0.813808627576023
cg18601466	37	10	132582190				N_Shore	Demethylated	0.785208312737275	0.728333092025231	0.5070344463612	0.401741702148999	0.540236038288047	0.543552951615259	0.656841276277987
cg18617860	37	20	10202522	SNAP25;SNAP25	NM_003081;NM_130811	5'UTR;5'UTR	S_Shelf	Demethylated	0.717352889642369	0.66162589252173	0.504612273301548	0.441394916192322	0.587840946443776	0.4939092728667	0.654034947617013
cg18627496	37	20	60349210	CDH4	NM_001794	Body	S_Shore	Demethylated	0.720155486444929	0.643071693217543	0.459848379014407	0.325999909125041	0.411367257426058	0.418678583284734	0.593367177879051
cg18640098	37	5	9888660	LOC285692	NR_027112	Body		Demethylated	0.76943802186379	0.848608488805317	0.733931896114859	0.713723966611051	0.794310695115046	0.605907873856317	0.564280673743155
cg18684641	37	7	152714844					Demethylated	0.738159494013659	0.658724935588727	0.442970352492253	0.372950511299643	0.531271084092043	0.691561408326357	0.740808583008697
cg18719217	37	8	143623495	BAI1	NM_001702	Body	Island	Demethylated	0.876551424315276	0.906425559112839	0.818245468049663	0.549023292902472	0.834294746005453	0.864753540223237	0.649620314649186
cg18721397	37	5	32584912	SUB1	NM_006713	TSS1500	N_Shore	Demethylated	0.730768070397055	0.832116801580245	0.849525878247767	0.802124297357138	0.884053399168219	0.642682516878966	0.468174589824419
cg18730194	37	10	2357587				S_Shore	Demethylated	0.912351437339481	0.890501607424403	0.741476259323516	0.480144908024712	0.795013242885372	0.766528357384645	0.687891184738738
cg18766755	37	1	153029939	SPRR2A	NM_005988	5'UTR		Demethylated	0.749211024439462	0.609422861424722	0.469088504438854	0.485645516365691	0.577610406223824	0.788588518005479	0.672756690673559
cg18820060	37	5	3536525				S_Shore	Demethylated	0.893202359892972	0.872902968527265	0.666495724505909	0.357739743537414	0.835891769568918	0.705061679395241	0.965577798038499
cg18837292	37	5	4116583					Demethylated	0.879784395499419	0.893318104990718	0.805533069883674	0.560148316830747	0.869663596513542	0.631844151021848	0.912558960973962
cg18843944	37	7	157544580	PTPRN2;PTPRN2;PTPRN2	NM_002847;NM_130842;NM_130843	Body;Body;Body		Demethylated	0.888170615236472	0.818619528723713	0.689706036359007	0.385579487791067	0.686291648834618	0.648360151925302	0.776253611361349
cg18936304	37	10	133949163	JAKMIP3	NM_001105521	Body	S_Shore	Demethylated	0.799468322636032	0.824708150656056	0.743666327437746	0.492315357593524	0.597561529207749	0.678548839446617	0.731584905776072
cg18939664	37	7	157536681	PTPRN2;PTPRN2;PTPRN2	NM_002847;NM_130842;NM_130843	Body;Body;Body		Demethylated	0.893854044199692	0.885151509026737	0.729700963363502	0.459222327490199	0.779485772942828	0.759044836671045	0.794055826763031
cg18942757	37	12	126926925	LOC100128554	NR_015398	TSS200		Demethylated	0.829226084529838	0.772825589789593	0.613273043060061	0.41339176091226	0.673483136408155	0.527664645082213	0.774348858882986
cg18948877	37	2	242904738					Demethylated	0.737269800376108	0.421256992053611	0.354871516707482	0.45504675175291	0.414904887973535	0.685858730794355	0.925908976783009
cg18951390	37	17	78735268	RPTOR;RPTOR	NM_001163034;NM_020761	Body;Body		Demethylated	0.659329574160008	0.752220555612211	0.784907759684525	0.705499882312323	0.862372042952307	0.70416421230097	0.546238854924056
cg18984823	37	17	72318553				N_Shelf	Demethylated	0.876321678341008	0.786096791217604	0.633330513924084	0.442525611996227	0.483559782913502	0.919311640181972	0.794163264021969
cg18998003	37	20	60388715	CDH4	NM_001794	Body		Demethylated	0.789490804718937	0.619863408041939	0.443799138049503	0.332929177285862	0.393918788240206	0.557907682168185	0.701284932057755
cg19006220	37	2	4050719				Island	Demethylated	0.839265490619817	0.747462494533479	0.558102132448907	0.369821081121458	0.643251325997111	0.748554662740425	0.749704818784493
cg19075377	37	13	112770169					Demethylated	0.731920848223428	0.646969983600287	0.510426970664183	0.327408220526675	0.62993283155412	0.533343094013126	0.641025076200412
cg19118904	37	7	157179789	DNAJB6	NM_058246	Body		Demethylated	0.667376712366606	0.864686532025197	0.848232099152199	0.857917959782955	0.692409015180726	0.675267986022825	0.460935929824437
cg19119609	37	20	57331394				Island	Demethylated	0.875533638010889	0.871395095569411	0.737962318211503	0.282355048306638	0.85646183986444	0.732637265864852	0.957600139176032
cg19145001	37	7	50470118	IKZF1	NM_006060	3'UTR	S_Shore	Demethylated	0.839155515966684	0.730178115495198	0.49748163839754	0.436716221039215	0.370806914043957	0.611901506440516	0.905766408487484
cg19153095	37	8	106811143	ZFPM2	NM_012082	Body		Demethylated	0.742642748852317	0.736068570473718	0.600670755759801	0.509184185797848	0.422827317711833	0.492265953224339	0.747108293919925
cg19158549	37	1	3140906	PRDM16;PRDM16	NM_022114;NM_199454	Body;Body		Demethylated	0.814937357194509	0.724642381012513	0.513265143715744	0.438487456320283	0.548464149737936	0.638246462965012	0.73907297265057
cg19171161	37	17	77803660				N_Shelf	Demethylated	0.74483010703971	0.581298078309694	0.418880133455924	0.394616810924218	0.399756268724852	0.491567414288583	0.959173922983439
cg19209911	37	10	130298657				N_Shore	Demethylated	0.845929477136351	0.796101034327649	0.654979836040134	0.369410978931946	0.771140682629306	0.615214323926061	0.80512578759678
cg19210140	37	7	170692					Demethylated	0.97458696415504	0.907349190484331	0.8099968753816	0.392615667619054	0.830124817352902	0.956277164726167	0.978121244558962
cg19247310	37	11	59132298	OR5AN1	NM_001004729	1stExon		Demethylated	0.882569297110141	0.732972037983867	0.595906333861162	0.432279398361978	0.420398672216783	0.668307405739057	0.798123594260731
cg19254793	37	6	44695348				Island	Demethylated	0.908881818205096	0.856019808389033	0.828625751102864	0.725456711417559	0.838942758262119	0.806029903769771	0.47634326887993
cg19281794	37	3	112218761	BTLA;BTLA	NM_181780;NM_001085357	TSS1500;TSS1500		Demethylated	0.607849918109021	0.7435717647304	0.657518730725534	0.448825151782645	0.619797954446307	0.520230162360498	0.711920106425546
cg19313373	37	1	162694184	DDR2;DDR2	NM_006182;NM_001014796	Body;Body		Demethylated	0.679003739391871	0.526063780952349	0.391586388795185	0.411213540455543	0.333973194869675	0.471817862613714	0.88179151123206
cg19333255	37	19	55248971	KIR2DL3;KIR2DL3	NM_015868;NM_014511	TSS1500;TSS1500		Demethylated	0.777279320781606	0.657320081612771	0.491813861842228	0.393555425923024	0.399515033491459	0.510211301009672	0.614417366186085
cg19368911	37	1	245541456	KIF26B	NM_018012	Body		Demethylated	0.675668477949013	0.741294943015542	0.589376402719196	0.487433214362022	0.531124735168658	0.617544911871081	0.726971917295921
cg19374462	37	10	2487180					Demethylated	0.870152950860263	0.866356042394288	0.819280037895511	0.625426549252493	0.803933974416953	0.813719477248312	0.606343141397936
cg19378892	37	1	159283536	OR10J3	NM_001004467	1stExon		Demethylated	0.800393309731079	0.73915359032677	0.517774770157563	0.41154972026698	0.491500909621534	0.492721897219359	0.703484696606565
cg19433487	37	17	72253502	TTYH2;TTYH2	NM_052869;NM_032646	Body;Body		Demethylated	0.837721834702077	0.742964927637206	0.567800012197701	0.375659300476271	0.428008662453681	0.816218478083	0.833729162627735
cg19438750	37	15	91768905	SV2B;SV2B	NM_001167580;NM_014848	5'UTR;5'UTR		Demethylated	0.630325235052476	0.669991714980422	0.59165723744127	0.415993626922479	0.435253630461457	0.534124068917136	0.602502438255582
cg19499674	37	1	100436724	SLC35A3	NM_012243	5'UTR	S_Shore	Demethylated	0.779300461202162	0.776802912142207	0.595700954493814	0.556543074106416	0.421362867096211	0.586014095386754	0.542816631423191
cg19539556	37	11	55110562	OR4A16	NM_001005274	TSS200		Demethylated	0.757854741496105	0.667415657465584	0.528919237010632	0.4536266488779	0.332584825921014	0.514992206432223	0.734509384968197
cg19542445	37	12	2596220	CACNA1C;CACNA1C;CACNA1C;CACNA1C;CACNA1C;CACNA1C;CACNA1C;CACNA1C;CACNA1C;CACNA1C;CACNA1C;CACNA1C;CACNA1C;CACNA1C;CACNA1C;CACNA1C;CACNA1C;CACNA1C;CACNA1C;CACNA1C;CACNA1C;CACNA1C;CACNA1C	NM_001129844;NM_001129827;NM_001129839;NM_001129834;NM_001129841;NM_000719;NM_001129830;NM_001167625;NM_001129843;NM_001167624;NM_001129835;NM_001129837;NM_001167623;NM_001129840;NM_199460;NM_001129833;NM_001129832;NM_001129829;NM_001129846;NM_001129836;NM_001129838;NM_001129831;NM_001129842	Body;Body;Body;Body;Body;Body;Body;Body;Body;Body;Body;Body;Body;Body;Body;Body;Body;Body;Body;Body;Body;Body;Body		Demethylated	0.799746570082342	0.766092407776623	0.682484555019961	0.54232063687472	0.570508520985164	0.807589049880305	0.634676046853816
cg19596804	37	1	238540640					Demethylated	0.713211127978295	0.598176915229154	0.446445779849611	0.381441681151892	0.360700311311354	0.488977353976718	0.840503797891454
cg19602479	37	1	157670869	FCRL3	NM_052939	TSS1500		Demethylated	0.782129800949487	0.791130292017156	0.64560431853515	0.439629623206989	0.634749325614165	0.768255003569319	0.85329178056582
cg19689679	37	7	157394970	PTPRN2;PTPRN2;PTPRN2	NM_002847;NM_130842;NM_130843	Body;Body;Body		Demethylated	0.851968171003405	0.832230704131568	0.628796195700054	0.444959211886038	0.434123563296444	0.595685747109951	0.662340442497407
cg19691505	37	7	4175336	SDK1;SDK1	NR_027816;NM_152744	Body;Body		Demethylated	0.685767549030845	0.660967568989672	0.538245404008859	0.389411593301462	0.52965191669969	0.562329616521489	0.71810623465132
cg19720780	37	17	51900887	KIF2B	NM_032559	1stExon		Demethylated	0.944233868203902	0.910842228631152	0.845165377837239	0.550640376720804	0.852226880206721	0.754325634274652	0.929228079955977
cg19740859	37	2	2193641	MYT1L	NM_015025	5'UTR	Island	Demethylated	0.829300982602813	0.797219898281586	0.668176699162558	0.384062052998222	0.697314533867508	0.65529632876224	0.70819951950891
cg19825483	37	1	237831370	RYR2	NM_001035	Body		Demethylated	0.772851147862913	0.760876811114539	0.608776478850033	0.473879402358677	0.550620706891707	0.614145234721687	0.680009598475324
cg19854704	37	10	133508755				S_Shore	Demethylated	0.810999925474433	0.722932350657269	0.579897849067065	0.41854999587124	0.580460050990305	0.66428850612102	0.64281038034235
cg19866637	37	1	3057893	PRDM16;PRDM16	NM_022114;NM_199454	Body;Body	N_Shore	Demethylated	0.821104797313241	0.678539319162263	0.527742926193644	0.470712646715168	0.502454728888562	0.637564057729835	0.754412615165456
cg19913582	37	5	167567540	ODZ2	NM_001122679	Body		Demethylated	0.682714702888501	0.504192265476541	0.394762318180702	0.310165029809784	0.368467864566499	0.627161023748419	0.743762250303057
cg19928195	37	3	123813191	KALRN;KALRN;KALRN	NM_001024660;NR_028136;NM_003947	TSS1500;TSS1500;TSS1500		Demethylated	0.727062108410989	0.746847478085819	0.556306671395347	0.528120210987304	0.589911984989668	0.847844140073024	0.77437280787427
cg19947009	37	15	29410127	APBA2;APBA2	NM_005503;NM_001130414	3'UTR;3'UTR	S_Shore	Demethylated	0.917064119701737	0.828510169419943	0.723947730070353	0.425096483734943	0.718423936674879	0.913938869621437	0.912053179497347
cg19953799	37	2	97427733	CNNM4	NM_020184	1stExon	S_Shore	Demethylated	0.910371420336998	0.91992547733178	0.687246748878609	0.618243137151689	0.59713950594195	0.709673969120758	0.724428396089221
cg19961228	37	10	133326951					Demethylated	0.793799384587167	0.729337181864757	0.580028258592404	0.387663098394675	0.484552571800636	0.571997022418437	0.594539727608202
cg19984355	37	5	1794232					Demethylated	0.74929253679791	0.835747914113348	0.814393455970007	0.746105234263543	0.77381980036545	0.731302711773574	0.470634560540225
cg20003034	37	8	1245143				N_Shore	Demethylated	0.823923236941101	0.782474484593873	0.641961519947297	0.505478018812124	0.659264788960061	0.59111313851386	0.685836207017703
cg20007894	37	6	28540442	SCAND3	NM_052923	Body		Demethylated	0.766642945199267	0.762600272962209	0.5798539628091	0.479935469865409	0.525367138673716	0.66696757723174	0.727417815887563
cg20035127	37	8	80819477					Demethylated	0.763625178369151	0.563479774698358	0.437326989591088	0.420289744044576	0.330915833816547	0.399120650532433	0.978839146304317
cg20118364	37	10	25755187	GPR158	NM_020752	Body		Demethylated	0.744211569732148	0.844176088305798	0.761980468831395	0.669645725821741	0.700180874225869	0.608745212440674	0.486736958263574
cg20119891	37	11	27017005	FIBIN;FIBIN	NM_203371;NM_203371	1stExon;3'UTR		Demethylated	0.801261956140156	0.553626243389616	0.533495977040144	0.569544139885691	0.484596607446163	0.771911412702576	0.776346576568343
cg20197756	37	8	128191730					Demethylated	0.816827994863866	0.621968110382486	0.52891167322635	0.54653481117406	0.375927111981927	0.663636931024749	0.973530596976069
cg20207715	37	17	77361608	HRNBP3	NM_001082575	5'UTR		Demethylated	0.91925817336231	0.864994850214849	0.825758495558834	0.418251127937681	0.876445721071384	0.800718905456718	0.86475341150824
cg20236424	37	13	101910811	NALCN	NM_052867	Body		Demethylated	0.705529103385729	0.735707346945361	0.626485880797876	0.379836459208258	0.605374385755333	0.63126292735388	0.764350318347106
cg20265403	37	20	51648088	TSHZ2	NM_173485	Body		Demethylated	0.824170957393316	0.816411574609272	0.616501112540168	0.436444326230645	0.536732431131804	0.683785713676241	0.861397445192482
cg20268857	37	1	158687431	OR6K3	NM_001005327	1stExon		Demethylated	0.751587844468745	0.735238949523959	0.519048972106668	0.404881168203488	0.442757882392318	0.538752737868726	0.689526711785657
cg20307074	37	8	144069888	LOC100133669	NR_026913	Body		Demethylated	0.630517859755142	0.771769395713421	0.617153156061608	0.550275614564417	0.547242136899266	0.509563024168506	0.542394313181036
cg20326682	37	17	64345488	PRKCA	NM_002737	Body		Demethylated	0.86281539687577	0.776909275520063	0.591372228352076	0.380966728261983	0.413059608178777	0.775077668294487	0.784392731185596
cg20355735	37	7	4118868	SDK1	NM_152744	Body		Demethylated	0.929900974307045	0.887271370211116	0.772201286674208	0.49577088820138	0.719004029312995	0.761115918437546	0.838791974917339
cg20384702	37	10	2359772				S_Shelf	Demethylated	0.796137667614673	0.738206746340257	0.574319878139359	0.436679467676394	0.699810158577815	0.670052492580794	0.579062919089137
cg20396299	37	20	57331560				S_Shore	Demethylated	0.927995769214587	0.883127215145089	0.785879151702424	0.433506286451683	0.864857749588662	0.813787340543072	0.972638584133319
cg20471736	37	18	61264604	SERPINB13	NM_012397	3'UTR		Demethylated	0.827748886239567	0.791284964312821	0.599998891691479	0.448653913693022	0.551032508560954	0.579692955744272	0.728556255919723
cg20495903	37	17	77457534	HRNBP3	NM_001082575	5'UTR	N_Shelf	Demethylated	0.850212501321191	0.782137605344996	0.695571446475559	0.447790899592208	0.43513792875959	0.756586580330262	0.598309218896431
cg20542822	37	3	130098334	COL29A1;COL29A1	NR_022012;NM_153264	Body;Body		Demethylated	0.831097244920591	0.720014215053236	0.589296527283965	0.510855559570731	0.624969827344982	0.621883608686403	0.695654926416743
cg20663432	37	12	5696809	ANO2	NM_020373	Body		Demethylated	0.733648508203982	0.876140121096007	0.877075348649815	0.747710096398443	0.874114503329217	0.796120198978464	0.55887386912277
cg20675391	37	3	118864895	C3orf30;IGSF11;IGSF11	NM_152539;NM_152538;NM_152538	TSS200;1stExon;5'UTR		Demethylated	0.921793205844848	0.940755015383487	0.920238767479018	0.724454063022589	0.971546108792226	0.923791636106546	0.70634389878421
cg20676475	37	1	152552494	LCE3D	NM_032563	5'UTR		Demethylated	0.798609377285169	0.642175721929971	0.501504537817417	0.458431408009243	0.397097428342203	0.697235433452341	0.65598679113822
cg20683267	37	5	3301621				N_Shelf	Demethylated	0.673743701932076	0.759232284618723	0.609037225449888	0.409587862327556	0.564842849246026	0.595990663427964	0.761903794788739
cg20699839	37	5	4942023					Demethylated	0.80853289372007	0.726982609087419	0.655452366775702	0.364036961782991	0.584774826236273	0.689447206626455	0.773159068652035
cg20724168	37	12	130591337					Demethylated	0.677838553642144	0.690924760788654	0.583027868392394	0.405185913648296	0.331103024289268	0.428845598801156	0.604318137655453
cg20815339	37	4	7435357	PSAPL1;SORCS2	NM_001085382;NM_020777	1stExon;Body		Demethylated	0.801409356660313	0.771708038458393	0.606686090769745	0.473606656787949	0.58697312966604	0.77724989698241	0.848221787767269
cg20931705	37	2	101042998					Demethylated	0.869555258156233	0.805371506516487	0.778468348866993	0.523508831087699	0.680163719258466	0.805331651173334	0.764634675181136
cg20933239	37	5	2112381				Island	Demethylated	0.823538999526292	0.78947378877182	0.619513254997834	0.358009862915443	0.71026330003753	0.694207222689634	0.796296314417393
cg20962444	37	6	230908					Demethylated	0.920444656935731	0.880531521880141	0.728384548413556	0.395044674168544	0.716482986276804	0.852355786202388	0.905958953479214
cg20992708	37	4	5637894	EVC2;EVC2	NM_001166136;NM_147127	Body;Body		Demethylated	0.68084149520035	0.719479865573998	0.648890079037232	0.489254335513146	0.403577590646316	0.625994705777528	0.54440075692115
cg20998127	37	7	158859224	VIPR2	NM_003382	Body	S_Shelf	Demethylated	0.780981970144856	0.748676572776558	0.55593083552575	0.432552817070555	0.467126485858372	0.628718528644551	0.755588698373381
cg21036593	37	X	150349034	GPR50	NM_004224	Body	S_Shelf	Demethylated	0.771987885960766	0.712377719279007	0.531299133121821	0.3490474207258	0.580773516077365	0.661975448662659	0.817277526430462
cg21075986	37	14	106666649				N_Shelf	Demethylated	0.738316875491735	0.728825807400502	0.613198081097073	0.452880492127731	0.510612688478737	0.559306169621039	0.682111122443518
cg21143109	37	15	93851183					Demethylated	0.852451866427195	0.723456029621432	0.491783875052042	0.345147066455075	0.618405835380067	0.741532664723018	0.931430952625067
cg21208686	37	9	137711757	COL5A1	NM_000093	Body	S_Shore	Demethylated	0.705119506539756	0.694528199839447	0.617575955157434	0.393826581280974	0.640683565120344	0.712625166856665	0.625971731433659
cg21279840	37	7	157656367	PTPRN2;PTPRN2;PTPRN2	NM_002847;NM_130842;NM_130843	Body;Body;Body	N_Shelf	Demethylated	0.769023113145086	0.734441320864266	0.581636753063393	0.377920281539811	0.524567237642498	0.527597746011455	0.541738008229853
cg21304619	37	7	157292018				N_Shore	Demethylated	0.846412314324496	0.693955729654038	0.498459243948928	0.386182383685003	0.417883910522919	0.693275958184367	0.747130982326933
cg21312148	37	1	152636074	LCE2D	NM_178430	5'UTR		Demethylated	0.842278152206169	0.825800580353475	0.719434499967386	0.642250103120251	0.675894310016805	0.787049598052059	0.678274064647976
cg21315873	37	2	228740506	WDR69	NM_178821	Body	S_Shelf	Demethylated	0.711803958766064	0.658305453633076	0.542286971303483	0.410065750040493	0.430729646502687	0.701243005399516	0.822494091036618
cg21341435	37	7	157638259	PTPRN2;PTPRN2;PTPRN2	NM_002847;NM_130842;NM_130843	Body;Body;Body		Demethylated	0.804841535723562	0.76939514170243	0.591245656432996	0.444676369958396	0.529952626732816	0.567815039979975	0.577935804384807
cg21344159	37	12	131609316	GPR133	NM_198827	Body	S_Shelf	Demethylated	0.752906760252481	0.718266474065871	0.64605842563852	0.458603064182028	0.571121207048115	0.691729342379484	0.657061471969595
cg21400442	37	1	245567682	KIF26B	NM_018012	Body		Demethylated	0.733511612075537	0.707535139432524	0.536842039983543	0.497852553918199	0.532731427705563	0.56176542162416	0.600476119922124
cg21418534	37	13	112800020					Demethylated	0.771205359761099	0.714035921419424	0.534050513535312	0.429412421306414	0.585824762106718	0.607709325209624	0.48395148953085
cg21425607	37	8	106611264	ZFPM2	NM_012082	Body		Demethylated	0.825419416686208	0.767824008840782	0.581530948151057	0.478166609076962	0.444113999341901	0.509819541482937	0.823704179172598
cg21439800	37	20	61756016				S_Shore	Demethylated	0.840308780484655	0.740807444163004	0.663561545161345	0.364708946285707	0.671624194849363	0.723797763682121	0.791336261629351
cg21467108	37	15	94841334	MCTP2;MCTP2	NM_018349;NM_001159643	TSS200;TSS200		Demethylated	0.687520808906123	0.803414590145247	0.6912251713021	0.439503255534915	0.675020629099396	0.644015883863125	0.686076168940831
cg21491163	37	5	31323216	CDH6	NM_004932	Body		Demethylated	0.923631007245989	0.822722637057918	0.702121954219436	0.408190156062514	0.845862811125348	0.85425744375309	0.850007571472006
cg21494379	37	5	88275243					Demethylated	0.6363428173877	0.747868120175302	0.735652070475446	0.673203678067113	0.778993591288649	0.676862491523917	0.56606058488136
cg21549161	37	7	67722023					Demethylated	0.705851174700004	0.571582864886875	0.394408627477546	0.341464785870166	0.454970783187624	0.547619843949981	0.711635918587455
cg21580421	37	3	112361234	CCDC80;CCDC80	NM_199512;NM_199511	TSS1500;TSS1500		Demethylated	0.750258160235851	0.71953285120386	0.496919958212353	0.449558607139061	0.469835515907091	0.638248484887846	0.813431252811609
cg21588838	37	3	190152481	TMEM207	NM_207316	Body		Demethylated	0.67317179682021	0.593283435277753	0.455475457691628	0.4338698446905	0.406342775492954	0.512160956943619	0.773720840355324
cg21643429	37	15	28216043	OCA2	NM_000275	Body		Demethylated	0.674930996186058	0.572262712134342	0.425333153801934	0.290282815959623	0.422434195203616	0.488919798464089	0.701148029189438
cg21730118	37	12	131609838	GPR133	NM_198827	Body	S_Shelf	Demethylated	0.783870484384432	0.740299441881912	0.62008056793357	0.452999310139569	0.491787242393435	0.6552278192581	0.686634105481921
cg21748523	37	8	70585185	SLCO5A1;SLCO5A1;SLCO5A1	NM_001146008;NM_030958;NM_001146009	3'UTR;Body;Body		Demethylated	0.878224147640275	0.796662551056705	0.732430874700097	0.47516531537507	0.698924412889467	0.799029107157403	0.773127010214173
cg21754343	37	1	152658797	LCE2B	NM_014357	5'UTR		Demethylated	0.862124608553782	0.789641491369267	0.660516646284889	0.555549669202919	0.637077729522821	0.794026788445195	0.689039368196783
cg21763482	37	5	573298					Demethylated	0.76600696400162	0.711606600496216	0.594912869517507	0.438292581734742	0.627527498070348	0.650461272778897	0.590152346011192
cg21769093	37	7	49819689	VWC2	NM_198570	Body	S_Shelf	Demethylated	0.626153901079403	0.580444986634533	0.444848315758723	0.362825092207435	0.437211248261655	0.497688190636726	0.68184526382319
cg21789085	37	8	2024594	MYOM2	NM_003970	Body		Demethylated	0.730205889701342	0.595191575990433	0.474941186304306	0.394577141110129	0.393386790833204	0.637902163348597	0.567500606767022
cg21838013	37	11	122708207	CRTAM	NM_019604	TSS1500		Demethylated	0.728218559697353	0.629628413808703	0.529447692561136	0.439032354167907	0.478112192283149	0.615095500861834	0.712797326184228
cg21886089	37	7	71079734	WBSCR17	NM_022479	Body		Demethylated	0.706361220351746	0.64806872410776	0.462781527294498	0.439188732098247	0.414668310574518	0.598574052675122	0.674717712653984
cg21950459	37	20	58508076	SYCP2	NM_014258	TSS1500	Island	Demethylated	0.829133772357958	0.858562426061474	0.834301497657284	0.646908639145081	0.605212874959012	0.628714463829852	0.701243756766154
cg21970261	37	21	43735844	TFF3	NM_003226	TSS200		Demethylated	0.69207696018421	0.559784658655298	0.457471680209707	0.480805390527207	0.334203273838732	0.424112210391647	0.816573196978719
cg21993547	37	6	32172523	NOTCH4	NM_004557	Body		Demethylated	0.726435671827363	0.774223280709315	0.68288920218319	0.514001432977262	0.71600848340727	0.722560162726829	0.593372522025547
cg22092397	37	5	1946212				N_Shelf	Demethylated	0.650760580586762	0.619559703043613	0.463092533802608	0.350034020344194	0.412416261953095	0.46814558609586	0.668013731654259
cg22101977	37	7	51714231					Demethylated	0.801321032679975	0.666389588211309	0.558099332079014	0.554949718745862	0.6201442570318	0.713133562320639	0.783612218594213
cg22127848	37	17	64295986				N_Shelf	Demethylated	0.910779591014784	0.882948706673716	0.68182762304486	0.414938354350924	0.620595937244599	0.814970124992492	0.933022110726236
cg22155376	37	11	17591837					Demethylated	0.912144277617105	0.926546640237278	0.905308636945587	0.80237594871218	0.989368264689445	0.984227889016391	0.683325554814076
cg22158229	37	18	76686008				S_Shore	Demethylated	0.891942985935867	0.903242243273474	0.761021344511128	0.514315806121629	0.783428245752332	0.648559706636054	0.733247835546179
cg22263031	37	15	97323948					Demethylated	0.805030627144905	0.723911975910201	0.538878553656969	0.370559523300963	0.622786532342824	0.521337301606814	0.755460496467272
cg22268164	37	8	110099750	TRHR	NM_003301	1stExon		Demethylated	0.75613507331134	0.805449590157703	0.688326299518859	0.473490953289211	0.498016175931264	0.629280942749841	0.68660100033822
cg22273804	37	8	1284108					Demethylated	0.883968295402052	0.79509118051262	0.591774040526892	0.500771943641161	0.765278788616864	0.548606672360364	0.791265356936754
cg22418337	37	5	2115107				S_Shelf	Demethylated	0.730451352990619	0.681212917576467	0.44545689076843	0.319130210569584	0.398350072833217	0.549889384265997	0.697676840789491
cg22453826	37	6	169399683					Demethylated	0.721452947981095	0.821035887556286	0.674073756046776	0.517634856870655	0.782278227210357	0.59157884705426	0.442000775961046
cg22485289	37	20	4795999	RASSF2;RASSF2	NM_014737;NM_170774	5'UTR;TSS1500		Demethylated	0.675346325473366	0.67373095251762	0.581938759917823	0.458136863333521	0.627090294511649	0.779279544944674	0.727790301479042
cg22550446	37	5	8059446					Demethylated	0.811984866617178	0.723659054167141	0.559869747553666	0.405305403364756	0.522926744989321	0.481027666181137	0.704942081570545
cg22571135	37	7	55377050					Demethylated	0.675604210372115	0.782379269102479	0.626060471434487	0.474292161799045	0.545668878990059	0.742429599157901	0.75395240156458
cg22603037	37	1	152087267	TCHH	NM_007113	TSS1500	S_Shelf	Demethylated	0.748677744092685	0.614346188768941	0.42666801300864	0.443643162103407	0.412230091379555	0.696805737687795	0.663727180546088
cg22606681	37	7	138147038	TRIM24;TRIM24	NM_003852;NM_015905	Body;Body	S_Shore	Demethylated	0.702640792843965	0.846775043497784	0.730828042979183	0.592272326998449	0.632893674751874	0.553158569271104	0.444504775517612
cg22678092	37	1	161691014	FCRLB	NM_001002901	TSS1500		Demethylated	0.721205312471253	0.644476723420309	0.564525071070163	0.487442424803717	0.592790378023905	0.800714132325673	0.711591275957995
cg22702857	37	12	4269985				N_Shelf	Demethylated	0.639471797793253	0.714616445260718	0.554557615778468	0.461604123021557	0.466465134019467	0.593363706691731	0.550550058877267
cg22736872	37	5	601900				N_Shore	Demethylated	0.717132200600425	0.580956185777408	0.495443313660622	0.349659926632962	0.50277925290677	0.581827353469471	0.540235129232971
cg22743884	37	8	11839844	DEFB135	NM_001033017	1stExon		Demethylated	0.757179684926581	0.740299652401569	0.601231145919681	0.477349166503048	0.493293287622306	0.684291205681304	0.659771953055743
cg22757535	37	2	237418897				S_Shelf	Demethylated	0.577536074811178	0.616279491207026	0.568813175909155	0.498515354681989	0.525031480328159	0.654439798355792	0.5895332738082
cg22770560	37	7	157345452	PTPRN2;PTPRN2;PTPRN2	NM_002847;NM_130842;NM_130843	Body;Body;Body	N_Shore	Demethylated	0.905542322318554	0.896782778732751	0.704256646219634	0.380790862071917	0.705672931142436	0.72543023429009	0.772363706837587
cg22830091	37	7	75961684	YWHAG	NM_012479	Body	S_Shelf	Demethylated	0.721198601035461	0.537160278650499	0.464088125845222	0.485993888662921	0.448011761174119	0.522663165738021	0.91311023824453
cg22883887	37	12	130958653	RIMBP2	NM_015347	Body		Demethylated	0.84714917046484	0.758007167034427	0.585869606153448	0.454834941654301	0.559548426636475	0.555293760961666	0.768237483083184
cg22885540	37	7	155794551					Demethylated	0.763035104435709	0.733489629157614	0.522668453399057	0.374011977670325	0.491594550150001	0.678419712614264	0.708804464781771
cg22922861	37	7	155287373				S_Shelf	Demethylated	0.801013835577928	0.653417062571458	0.49019215725974	0.365891758240583	0.416666459959075	0.719440471859399	0.689901136538677
cg22952849	37	10	131665896	EBF3	NM_001005463	Body	N_Shore	Demethylated	0.726823887030013	0.666418698042141	0.490194918531566	0.378510231059286	0.45447197909255	0.528934388066795	0.760449730664842
cg22963629	37	7	31147341					Demethylated	0.683032005276349	0.578236608874099	0.356665103878109	0.338965377942428	0.35727086260206	0.611343742227422	0.70203241330246
cg22965561	37	10	13046134				S_Shelf	Demethylated	0.717467862687414	0.681426889928799	0.572878124566218	0.385338660374544	0.434820772354774	0.84453471845413	0.77439694478488
cg22971157	37	5	1855043				N_Shore	Demethylated	0.819609047414815	0.727717237063714	0.597829237888827	0.461851299776887	0.678569320770757	0.73040237308785	0.764579909644098
cg23061396	37	12	131862608					Demethylated	0.816034491942495	0.753982137774528	0.669374497886363	0.482375564151252	0.638950215737213	0.717906603636622	0.735805780234513
cg23107916	37	13	112555972					Demethylated	0.718735433984522	0.631794201998928	0.483377701471908	0.363612954124912	0.45110536629741	0.38689152985017	0.567833552799764
cg23208294	37	1	186175774	MIR548F1	NR_031642	Body		Demethylated	0.70476684819338	0.655067781808452	0.545847135511829	0.507115641327753	0.447384624585721	0.498760127839937	0.818584167368083
cg23210268	37	1	240776187	GREM2	NM_022469	TSS1500		Demethylated	0.83499752005595	0.782322798706303	0.724377468313146	0.452118103618606	0.782353002361357	0.645994427529326	0.849304584442346
cg23216015	37	7	31726654	C7orf16;C7orf16	NM_006658;NM_001145123	TSS200;TSS200		Demethylated	0.817996538293001	0.76304522337245	0.541714952449636	0.407987591800666	0.531352637273801	0.674996891904735	0.89742640783409
cg23254163	37	1	152506842					Demethylated	0.708890553540635	0.584390161479871	0.456510849307193	0.436327799636068	0.538389554188853	0.386066718604677	0.576080557136008
cg23347301	37	19	28401100				S_Shore	Demethylated	0.790661308280231	0.724714117768755	0.584688540685655	0.386024444805467	0.640029499672204	0.59778808232101	0.779691954881336
cg23397013	37	10	10571132					Demethylated	0.740739729570686	0.789770828743848	0.679371222895147	0.518602592891404	0.561340463891788	0.637216831774664	0.618997194565109
cg23434428	37	10	6557129	PRKCQ	NM_006257	5'UTR		Demethylated	0.896125097605789	0.904697339981038	0.752868302957658	0.462674903315609	0.597588190619312	0.703646806400726	0.756937945206317
cg23438868	37	15	93855015					Demethylated	0.931266969109629	0.885268156215984	0.71359350456304	0.377896375624258	0.807153875692643	0.83082743131428	0.955422819070247
cg23447202	37	17	12471472					Demethylated	0.715177636773399	0.662987628703105	0.545179822649405	0.454485842470573	0.381263708441838	0.63313192142436	0.579319774160095
cg23485591	37	7	25601773					Demethylated	0.711437918224911	0.616071954497145	0.470334737410521	0.376919823355609	0.321024476516894	0.556482194627775	0.706858627425659
cg23522194	37	19	48565189	PLA2G4C;PLA2G4C;PLA2G4C	NM_003706;NM_001159322;NM_001159323	Body;Body;Body	Island	Demethylated	0.658889625707335	0.59976221804956	0.512565230624317	0.520706165985097	0.256798572308837	0.423178541914457	0.925107506588211
cg23610154	37	10	10995060	LOC254312;LOC254312;LOC254312	NR_015413;NR_024410;NR_024411	TSS1500;TSS1500;TSS1500		Demethylated	0.696479293029726	0.585293486438739	0.479878836439055	0.445247005537756	0.328365746732013	0.433788773701267	0.655702997037795
cg23725924	37	10	7763777	ITIH2	NM_002216	Body		Demethylated	0.68055901144953	0.708052395871528	0.491170790397289	0.400234514560501	0.436175914887169	0.656821149879018	0.54068389835518
cg23801782	37	18	66471057	CCDC102B;CCDC102B	NM_001093729;NM_024781	5'UTR;5'UTR		Demethylated	0.733328150151762	0.639162590654609	0.534608176928018	0.461580204446986	0.531183026810173	0.560730122292857	0.706303726090519
cg23822732	37	2	2692854					Demethylated	0.735573515313077	0.712222253008593	0.473548614792782	0.372695564629136	0.405619139573794	0.437736678495448	0.619065699390553
cg23884149	37	17	747203	NXN	NM_022463	Body	S_Shelf	Demethylated	0.848032920812681	0.771180364688557	0.6697925483344	0.400272907548582	0.700162472938072	0.747314188925713	0.867707864215446
cg23932674	37	7	155828282					Demethylated	0.718729603255362	0.680815924245276	0.494669810337561	0.385991594395491	0.529616775791641	0.507602636545131	0.641509124650334
cg23935616	37	8	2112392					Demethylated	0.896695065861652	0.813003625350957	0.582449900434833	0.450168816319985	0.627271514856496	0.690384757504068	0.855391624947105
cg23968383	37	8	125984927	ZNF572	NM_152412	TSS1500		Demethylated	0.85922227074796	0.932678452115548	0.93846134352295	0.864553162823315	0.831025490729166	0.627277680358847	0.422402813192488
cg23975975	37	18	76192780				S_Shore	Demethylated	0.880463863256334	0.739353610542915	0.593185564853691	0.411625411959747	0.767037295792869	0.620269887900875	0.712918153048135
cg24033471	37	12	2735579	CACNA1C;CACNA1C;CACNA1C;CACNA1C;CACNA1C;CACNA1C;CACNA1C;CACNA1C;CACNA1C;CACNA1C;CACNA1C;CACNA1C;CACNA1C;CACNA1C;CACNA1C;CACNA1C;CACNA1C;CACNA1C;CACNA1C;CACNA1C;CACNA1C;CACNA1C;CACNA1C	NM_001129844;NM_001129827;NM_001129839;NM_001129834;NM_001129841;NM_000719;NM_001129830;NM_001167625;NM_001129843;NM_001167624;NM_001129835;NM_001129837;NM_001167623;NM_001129840;NM_199460;NM_001129833;NM_001129832;NM_001129829;NM_001129846;NM_001129836;NM_001129838;NM_001129831;NM_001129842	Body;Body;Body;Body;Body;Body;Body;Body;Body;Body;Body;Body;Body;Body;Body;Body;Body;Body;Body;Body;Body;Body;Body		Demethylated	0.699652575644737	0.821565046803822	0.785648190475254	0.618832220931458	0.595074880022729	0.859426464566269	0.672015667463351
cg24033491	37	1	181382830				Island	Demethylated	0.925918368265171	0.840100889568118	0.751083068277197	0.472531947031507	0.809475622714113	0.873562906342048	0.827581759780844
cg24046017	37	8	90913265	OSGIN2;OSGIN2	NM_004337;NM_001126111	TSS1500;TSS1500	N_Shore	Demethylated	0.7548016841409	0.922504882905414	0.924403338745343	0.816681679574495	0.697961800526134	0.369331907719537	0.354205535573486
cg24056293	37	1	230888672	CAPN9;CAPN9	NM_016452;NM_006615	Body;Body		Demethylated	0.714691484009083	0.576974202297227	0.446894173447711	0.5845032588226	0.363968293239703	0.443719356634881	0.84909037719743
cg24082037	37	10	2005835					Demethylated	0.925798692955085	0.896153411881073	0.702795472203898	0.46638355249974	0.817341000038065	0.72932565721498	0.787188067806093
cg24140860	37	4	182986612					Demethylated	0.772728897796637	0.774495638059176	0.72099834930845	0.4936944084203	0.731834636322299	0.594561859274459	0.661620391418665
cg24180759	37	5	167551234	ODZ2	NM_001122679	Body		Demethylated	0.669717862678066	0.644192608906106	0.516839862146001	0.438819291074463	0.6352751837832	0.711195585979116	0.770017984372113
cg24215159	37	2	4050695				Island	Demethylated	0.849315723259711	0.79623287706763	0.568939736975318	0.302270968520017	0.729539375317282	0.726992338771825	0.766323251234644
cg24239780	37	18	76523512					Demethylated	0.799776439037966	0.624481344353154	0.52339967357141	0.42629769494268	0.423131835314245	0.580382678741056	0.590579872787704
cg24251111	37	7	151553819	PRKAG2	NM_016203	Body		Demethylated	0.894391110585398	0.748865403484761	0.642164438338065	0.54824920284474	0.483415866197197	0.819958012127295	0.720986581455241
cg24254317	37	7	157834846	PTPRN2;PTPRN2;PTPRN2	NM_002847;NM_130842;NM_130843	Body;Body;Body		Demethylated	0.743841245326045	0.693450637563184	0.519012112938514	0.402423588170165	0.402580779001603	0.486434792164395	0.456519378842193
cg24258712	37	8	144236525					Demethylated	0.876387587569087	0.843290951965072	0.722726331888702	0.412731248255708	0.891238979202007	0.813618456416493	0.794477897655236
cg24264042	37	3	16738417					Demethylated	0.718116793219505	0.699948227654036	0.520706702754771	0.492121148086926	0.512397202943869	0.497373237508429	0.763653941855361
cg24336547	37	20	1539702	SIRPD	NM_178460	TSS1500		Demethylated	0.78714867279676	0.601204709684917	0.448385810562283	0.457384545694205	0.375326847822673	0.595957131337239	0.723328980567428
cg24339574	37	1	234764068					Demethylated	0.681558737626602	0.509854977348139	0.365681319609424	0.409594724039188	0.322655109840524	0.488552387904036	0.912613376376023
cg24343720	37	21	31539057	CLDN17	NM_012131	TSS200		Demethylated	0.730057210959457	0.697629633626292	0.564291330904961	0.424840531438997	0.475975270572594	0.686107463353523	0.659126439525532
cg24351427	37	1	185670109					Demethylated	0.811453676296421	0.692242369933404	0.559939379946782	0.452727209525801	0.541171972547914	0.477100067357081	0.916925194752129
cg24428372	37	2	314850				Island	Demethylated	0.890658285741952	0.795166036234994	0.698655488239843	0.412135023567045	0.684753528837559	0.76527893754756	0.442264766171787
cg24432768	37	1	158149974	CD1D	NM_001766	5'UTR	N_Shore	Demethylated	0.630217348568101	0.636243910165219	0.381686402579362	0.33664905462974	0.311094299577394	0.758065889864899	0.541862725214076
cg24488391	37	1	170113838	METTL11B	NM_001136107	TSS1500		Demethylated	0.773972999669383	0.706216607716365	0.513584283852316	0.454132726660145	0.408405103311253	0.632673379228527	0.896072028704784
cg24489074	37	10	130230054					Demethylated	0.772107158084315	0.785549777769618	0.514510847612408	0.419072959596448	0.651779806303426	0.536201425020269	0.709110806666522
cg24545495	37	1	6149049	KCNAB2;KCNAB2	NM_003636;NM_172130	Body;Body		Demethylated	0.795739557091028	0.550262770666066	0.493082817112766	0.456920839977279	0.363236120777	0.707047055952555	0.72960718030077
cg24554839	37	1	166124903	MIR921;FAM78B	NR_030626;NM_001017961	TSS1500;Body		Demethylated	0.700390966393118	0.628632784043579	0.463286178537808	0.398499703429012	0.334470811969134	0.500186089625962	0.758593021026996
cg24575705	37	10	122220743	PPAPDC1A	NM_001030059	Body	S_Shelf	Demethylated	0.802327067329057	0.725067832473431	0.536309964407295	0.43263101973913	0.382212767419879	0.782577320625518	0.813138127461245
cg24579970	37	1	7123315	CAMTA1	NM_015215	Body	S_Shore	Demethylated	0.63452566218484	0.611769817148981	0.497144793221913	0.368841871419818	0.393814151075356	0.69002347448915	0.618559383594007
cg24599598	37	10	3050893					Demethylated	0.702037632109431	0.710004883037391	0.598821897070907	0.40689928486014	0.454370272979676	0.714795691842582	0.518074990835246
cg24602704	37	15	25951163	ATP10A	NM_024490	Body		Demethylated	0.853154751697518	0.880237927699965	0.84762711724959	0.416763860930987	0.712850532096589	0.715414951699682	0.873213230737102
cg24604127	37	7	157886926	PTPRN2;PTPRN2;PTPRN2	NM_002847;NM_130842;NM_130843	Body;Body;Body	N_Shelf	Demethylated	0.827142780438091	0.779374392154027	0.646447187742738	0.398125261428411	0.560909213440632	0.544502507614989	0.571593638769911
cg24606662	37	1	185882734	HMCN1	NM_031935	Body		Demethylated	0.76240242885012	0.633494821724662	0.539510853280339	0.445762816870141	0.433985917728901	0.392193838194211	0.79664827428248
cg24609101	37	8	59698273					Demethylated	0.847612677950644	0.814358676985032	0.599584222401357	0.510791779733434	0.648802219497755	0.554662106748853	0.899046718235826
cg24645611	37	1	214140156					Demethylated	0.811577217752739	0.796387426631896	0.665993292799465	0.461920039180365	0.612018837846541	0.748250250856455	0.768957097553657
cg24646841	37	7	157818696	PTPRN2;PTPRN2;PTPRN2	NM_002847;NM_130842;NM_130843	Body;Body;Body		Demethylated	0.827344734545323	0.873366865520159	0.720924956486168	0.58818982085158	0.679847768900316	0.676769754980025	0.538146661633929
cg24672116	37	10	130124853					Demethylated	0.864008285008557	0.876919576745529	0.703202724330623	0.432317514280964	0.744295490475221	0.672756870807872	0.800838922115394
cg24686845	37	12	94698752	PLXNC1	NM_005761	Body		Demethylated	0.711480030427448	0.553631939236963	0.420008177622499	0.448065067617923	0.391803850502822	0.598575648794567	0.886270851782718
cg24706839	37	5	1860542				S_Shelf	Demethylated	0.846529479346883	0.820725237374409	0.718778751123275	0.406025330658428	0.876321060801078	0.758382753755361	0.796988754033914
cg24751154	37	5	3191887				S_Shelf	Demethylated	0.818374486855776	0.763841972235572	0.587900754415799	0.254410002592616	0.706944166970633	0.547861114574366	0.845423314358706
cg24820270	37	4	187629336	FAT1	NM_005245	Body		Demethylated	0.934870070995799	0.81199498824134	0.851699554191787	0.531907757631881	0.919589722802414	0.923550547290291	0.869819124987307
cg24820663	37	10	25755241	GPR158	NM_020752	Body		Demethylated	0.681096397503259	0.803516857345622	0.815445286992018	0.630081265034468	0.72710857822261	0.621105421914914	0.558411110507129
cg24833737	37	8	142632451				S_Shore	Demethylated	0.790393543185683	0.541556008123027	0.414823245692979	0.369695750944795	0.259031606741216	0.633948622825111	0.631780970052644
cg24834751	37	10	131194447					Demethylated	0.823308334514056	0.623798658057964	0.491332633471934	0.404271391472258	0.484582861620382	0.553338725519722	0.859997253459068
cg24881910	37	1	157672074	FCRL3	NM_052939	TSS1500		Demethylated	0.719386298305486	0.723507415954646	0.459142407011842	0.368424328494254	0.345407740029638	0.686400603616607	0.689875874206845
[truncated: 110 more rows]
